# Supplementary material for: catena-Poly[[(1,10-phenanthroline-κ2 N,N′)lead(II)]-μ-azido-κ2 N 1:N 3-μ-nitrito-κ3 O,O′:O′-[(1,10-phenanthroline-κ2 N,N′)lead(II)]-di-μ-azido-κ4 N 1:N 1]
Source: Acta Crystallogr Sect E Struct Rep Online. 2010 Jun 18;66(Pt 7):m821. doi: 10.1107/S1600536810022907 (PMC3006727; doi:10.1107/S1600536810022907)
Supplement: Supplementary file 2 [file e-66-0m821-Isup2.hkl]

# 
# h,k,l, Fc-squared, Fo-squared, sigma(Fo-squared) and status flag 
# 
data_I
_shelx_title '  P-1' 
_shelx_refln_list_code          4 
_shelx_F_calc_maximum      284.09 
_exptl_crystal_F_000       438.00 
_reflns_d_resolution_high  0.7696 
 
loop_ 
 _symmetry_equiv_pos_as_xyz 
 'x, y, z' 
 '-x, -y, -z' 
 
_cell_length_a     7.6860 
_cell_length_b     9.2056 
_cell_length_c     9.9080 
_cell_angle_alpha  90.541 
_cell_angle_beta  109.665 
_cell_angle_gamma 104.626 
 
_shelx_F_squared_multiplier     1.000 
 
loop_ 
 _refln_index_h 
 _refln_index_k 
 _refln_index_l 
 _refln_F_squared_calc 
 _refln_F_squared_meas 
 _refln_F_squared_sigma 
 _refln_observed_status 
   1   0   0    26656.11    25625.33   1270.00 o 
   2   0   0     2119.11     2046.35     74.81 o 
   3   0   0     1280.07     1362.79     61.16 o 
   4   0   0       23.73       63.47     13.22 o 
   5   0   0     2804.56     3028.32    118.83 o 
   6   0   0     4981.86     5156.83    226.48 o 
   7   0   0     7056.03     7610.56    398.57 o 
   8   0   0     3463.05     4067.64    267.16 o 
   9   0   0     1190.20     1377.04    153.20 o 
  -8   1   0      211.67      238.08     49.30 o 
  -7   1   0     1472.40     1416.88     88.12 o 
  -6   1   0      945.01      912.97     64.12 o 
  -5   1   0     5619.42     5713.29    175.33 o 
  -4   1   0    16492.28    16293.00    489.89 o 
  -3   1   0    11209.03    10734.94    308.29 o 
  -2   1   0     6656.47     5994.11    173.22 o 
  -1   1   0      324.21     1072.62     90.23 o 
   0   1   0     2495.47     2733.59    141.66 o 
   2   1   0    21134.82    21650.67    608.77 o 
   3   1   0     8015.85     8573.80    301.92 o 
   4   1   0     4525.49     4600.63    170.61 o 
   5   1   0     6204.44     6551.05    239.74 o 
   6   1   0     1572.77     1739.52     92.93 o 
   7   1   0      109.78      242.92     68.09 o 
   8   1   0      971.06     1355.97    141.66 o 
  -9   2   0     3560.23     3809.59    243.93 o 
  -8   2   0     3863.12     3939.20    436.22 o 
  -7   2   0     3707.02     3731.13    171.61 o 
  -6   2   0     1289.41     1315.48    150.17 o 
  -5   2   0        2.11       28.99     23.87 o 
  -4   2   0      717.55      684.66     30.71 o 
  -3   2   0    11462.71    11212.42    322.72 o 
  -2   2   0    80707.22    68068.98   2447.28 o 
  -1   2   0    23366.68    23722.97    664.61 o 
   0   2   0     8804.79     9227.15    265.52 o 
   1   2   0     7899.48     8269.60    235.87 o 
   2   2   0     1080.39     1331.28     46.17 o 
   3   2   0      377.54      381.32     23.31 o 
   4   2   0     3605.34     3905.74    123.78 o 
   5   2   0     9191.10    10304.49    305.48 o 
   6   2   0     5750.84     5980.71    353.13 o 
   7   2   0     2716.76     3146.73    225.32 o 
   8   2   0     1098.70     1361.46    154.93 o 
  -9   3   0       53.21       75.72     56.55 o 
  -8   3   0      231.53      303.54     62.03 o 
  -7   3   0     3453.38     3391.52    212.34 o 
  -6   3   0     7900.54     7854.73    315.42 o 
  -5   3   0     9010.92     8919.08    348.22 o 
  -4   3   0     8681.99     8939.03    264.34 o 
  -3   3   0     2317.23     2274.36    118.20 o 
  -2   3   0      205.54      325.78     21.03 o 
  -1   3   0      177.69      139.09     13.93 o 
   0   3   0    16373.10    15824.25    446.28 o 
   1   3   0    10267.77    10344.54    367.56 o 
   2   3   0     8733.71     8802.52    254.62 o 
   3   3   0     8532.32     8774.95    359.03 o 
   4   3   0     3548.31     3800.64    125.56 o 
   5   3   0      245.89      263.91     35.52 o 
   6   3   0       47.24      145.12     61.45 o 
   7   3   0     1591.68     2143.31    184.07 o 
   8   3   0     2929.16     3724.60    278.70 o 
  -9   4   0     2790.47     2788.25    156.67 o 
  -8   4   0     2284.58     2347.85    294.28 o 
  -7   4   0      459.57      546.80    204.84 o 
  -6   4   0       22.27       73.81     36.10 o 
  -5   4   0     1981.06     2111.31    107.99 o 
  -4   4   0    19180.56    19407.41    568.16 o 
  -3   4   0    18548.88    19421.80    556.06 o 
  -2   4   0    17835.60    17800.46    509.66 o 
  -1   4   0    12211.42    11800.20    338.19 o 
   0   4   0     2584.96     2388.59     76.18 o 
   1   4   0      928.14      996.06     49.12 o 
   2   4   0      929.84      941.16     49.90 o 
   3   4   0     7380.27     7643.71    277.20 o 
   4   4   0     7313.73     7671.71    281.58 o 
   5   4   0     5213.43     5432.56    254.32 o 
   6   4   0     3385.54     2937.56    214.65 o 
   7   4   0     2011.64     1944.24    180.32 o 
  -9   5   0      882.46      941.50    190.41 o 
  -8   5   0     2183.44     2283.92    137.80 o 
  -7   5   0     4765.98     5151.01    247.68 o 
  -6   5   0     7661.06     8287.91    336.58 o 
  -5   5   0     3480.04     3680.58    166.60 o 
  -4   5   0      274.46      315.34     38.08 o 
  -3   5   0      169.17      206.51     22.62 o 
  -2   5   0     4908.91     4827.75    214.36 o 
  -1   5   0     4931.64     4966.03    179.39 o 
   0   5   0     5824.28     5665.98    170.54 o 
   1   5   0     8388.18     8027.50    287.45 o 
   2   5   0     7945.07     7503.86    272.36 o 
   3   5   0     2775.28     2687.11    115.77 o 
   4   5   0      398.00      401.74     42.47 o 
   5   5   0      565.53      678.28     95.50 o 
   6   5   0     2170.74     2230.43    190.13 o 
   7   5   0     3063.51     2978.82    242.63 o 
  -9   6   0     1048.40     1286.30    208.45 o 
  -8   6   0      616.59      650.66    123.91 o 
  -7   6   0      143.05      237.87     83.38 o 
  -6   6   0     6010.27     6577.78    314.90 o 
  -5   6   0    10466.05    10463.25    407.11 o 
  -4   6   0    10313.90    10504.10    317.03 o 
  -3   6   0     8125.46     8257.08    250.95 o 
  -2   6   0     4307.19     4308.62    137.82 o 
  -1   6   0     4175.57     4383.78    138.06 o 
   0   6   0       17.91       42.33     11.97 o 
   1   6   0     3183.10     3118.21    128.51 o 
   2   6   0     5636.36     5326.93    204.27 o 
   3   6   0     6024.18     6000.68    230.20 o 
   4   6   0     5144.54     5110.91    206.49 o 
   5   6   0     3006.52     2743.77    133.66 o 
   6   6   0      856.81      912.54    133.29 o 
  -8   7   0     4847.34     5384.53    251.05 o 
  -7   7   0     2726.94     3127.02    317.36 o 
  -6   7   0     1112.41     1037.57     83.58 o 
  -5   7   0      990.19      901.12     74.00 o 
  -4   7   0      428.99      496.00     39.92 o 
  -3   7   0     1319.76     1289.40     59.01 o 
  -2   7   0     3054.45     3006.70    104.48 o 
  -1   7   0     8482.29     8259.76    249.11 o 
   0   7   0    10581.85     9804.52    355.31 o 
   1   7   0     4776.25     4723.56    188.05 o 
   2   7   0     1123.99     1107.76     68.75 o 
   3   7   0       34.73       24.24     28.63 o 
   4   7   0      621.53      638.75     64.77 o 
   5   7   0     2863.77     2722.06    137.53 o 
  -8   8   0     1450.23     1559.31    188.83 o 
  -7   8   0     3322.17     3498.65    178.02 o 
  -6   8   0     3692.01     3677.88    174.48 o 
  -5   8   0     5037.04     5185.16    241.91 o 
  -4   8   0     5309.15     5754.82    190.58 o 
  -3   8   0     5377.48     5660.10    184.59 o 
  -2   8   0      326.56      393.45     33.64 o 
  -1   8   0      271.74      350.90     42.74 o 
   0   8   0     1916.18     1863.92     97.00 o 
   1   8   0     3875.04     3803.66    162.15 o 
   2   8   0     5067.78     4976.95    202.69 o 
   3   8   0     4009.22     3847.55    168.65 o 
   4   8   0     2693.15     2464.06    128.47 o 
   5   8   0      659.10      634.74     91.31 o 
  -7   9   0     1322.36     1380.43    105.31 o 
  -6   9   0       34.79       49.33     38.14 o 
  -5   9   0      180.90      263.95     46.09 o 
  -4   9   0     1060.41     1192.75     65.17 o 
  -3   9   0     4585.14     4697.94    160.04 o 
  -2   9   0     6356.20     6392.11    345.34 o 
  -1   9   0     4280.01     4429.11    371.45 o 
   0   9   0     2087.82     2147.74    111.45 o 
   1   9   0     1333.74     1285.09     84.19 o 
   2   9   0        6.40       -3.23     32.16 o 
   3   9   0     1648.38     1617.12    112.52 o 
   4   9   0     2858.47     3093.47    156.41 o 
  -7  10   0     2920.21     2933.44    162.19 o 
  -6  10   0     3565.03     4020.04    268.17 o 
  -5  10   0     3970.62     4289.41    194.53 o 
  -4  10   0     1250.18     1324.01     98.66 o 
  -3  10   0      172.66      260.36     47.77 o 
  -2  10   0      313.40      313.22     50.48 o 
  -1  10   0     1723.26     1807.14    106.08 o 
   0  10   0     3440.87     3692.82    280.28 o 
   1  10   0     4193.32     3908.69    268.60 o 
   2  10   0     3729.61     3437.54    163.49 o 
  -5  11   0     1343.39     1651.12    142.23 o 
  -4  11   0     2728.76     3146.26    157.32 o 
  -3  11   0     3453.15     3900.67    369.29 o 
  -2  11   0     2886.77     3351.03    443.00 o 
  -1  11   0     2718.37     2994.06    326.44 o 
   0  11   0      243.81      279.42     56.50 o 
   1  11   0      324.48      365.82     83.38 o 
  -1 -11   1       65.98       86.55     62.61 o 
   0 -11   1     1099.41     1249.80    132.14 o 
   1 -11   1     2068.75     2276.02    187.24 o 
   2 -11   1     3805.29     3916.46    267.16 o 
   3 -11   1     4654.87     4995.76    322.26 o 
   4 -11   1     2088.35     2454.31    174.55 o 
   5 -11   1      338.63      383.56     57.32 o 
  -3 -10   1     2029.80     1820.47    156.08 o 
  -2 -10   1     4964.84     4421.34    271.19 o 
  -1 -10   1     4080.93     3985.99    252.44 o 
   0 -10   1     2717.69     2738.37    248.26 o 
   1 -10   1      582.55      579.18     76.74 o 
   2 -10   1      156.50      239.04     47.17 o 
   3 -10   1     1422.91     1537.18    123.62 o 
   4 -10   1     1693.83     1856.79     86.88 o 
   5 -10   1     3512.61     3692.19    173.35 o 
   6 -10   1     3587.42     3880.21    189.71 o 
  -4  -9   1     1716.64     1524.75    137.62 o 
  -3  -9   1       92.05       87.57     41.45 o 
  -2  -9   1      454.05      441.46     55.65 o 
  -1  -9   1      867.51      913.89     71.09 o 
   0  -9   1     4279.36     4441.75    360.05 o 
   1  -9   1     8212.43     8603.46    523.78 o 
   2  -9   1     5862.86     6276.75    202.71 o 
   3  -9   1     2382.05     2514.76     99.69 o 
   4  -9   1      782.89      796.86     58.35 o 
   5  -9   1       10.73       43.74     33.90 o 
   6  -9   1      924.93      912.72     83.57 o 
   7  -9   1     2380.44     2395.29    144.67 o 
  -5  -8   1     1331.18     1320.39     96.03 o 
  -4  -8   1     4842.18     4632.84    223.30 o 
  -3  -8   1     5482.46     5333.91    309.57 o 
  -2  -8   1     5083.97     4710.65    194.39 o 
  -1  -8   1     2241.61     2178.31    120.45 o 
   0  -8   1      228.72      234.99     38.76 o 
   1  -8   1      297.85      375.61     32.05 o 
   2  -8   1     1417.37     1504.67     66.17 o 
   3  -8   1     5515.80     5318.53    175.11 o 
   4  -8   1     6122.53     6550.87    212.55 o 
   5  -8   1     3352.92     3640.32    170.47 o 
   6  -8   1     1444.90     1506.63    102.79 o 
   7  -8   1      467.58      584.41    109.49 o 
   8  -8   1       89.40       71.89     57.43 o 
  -6  -7   1     2963.89     2811.79    146.52 o 
  -5  -7   1      744.17      700.81     69.15 o 
  -4  -7   1        3.09       20.75     32.43 o 
  -3  -7   1       38.52       17.50     26.61 o 
  -2  -7   1     3957.13     3897.36    196.62 o 
  -1  -7   1    10688.01    10307.19    427.85 o 
   0  -7   1    11303.07    11197.92    331.01 o 
   1  -7   1     7122.18     7223.48    220.90 o 
   2  -7   1     3985.73     3941.13    130.85 o 
   3  -7   1      131.57      148.53     23.04 o 
   4  -7   1      279.13      259.44     30.39 o 
   5  -7   1     2027.20     1955.73    126.22 o 
   6  -7   1     5367.13     5386.81    241.23 o 
   7  -7   1     4367.60     4753.97    227.71 o 
   8  -7   1     2187.89     2473.73    153.82 o 
  -6  -6   1     2868.64     2766.06    139.99 o 
  -5  -6   1     4797.03     4522.03    192.02 o 
  -4  -6   1     6989.51     6993.85    268.89 o 
  -3  -6   1     6552.70     6343.06    241.24 o 
  -2  -6   1     2692.66     2666.82    115.05 o 
  -1  -6   1       58.93       76.27     14.80 o 
   0  -6   1      701.55      713.73     35.24 o 
   1  -6   1     4163.30     4007.53    127.64 o 
   2  -6   1     7378.56     7034.97    256.25 o 
   3  -6   1     8525.55     8301.27    277.49 o 
   4  -6   1     6161.80     6095.20    192.73 o 
   5  -6   1     2410.84     2327.36    322.40 o 
   6  -6   1      119.18      133.27     54.96 o 
   7  -6   1       80.07       54.54     70.83 o 
   8  -6   1     1722.98     1828.22    161.56 o 
  -7  -5   1     1880.37     1961.55    186.09 o 
  -6  -5   1      760.75      791.37    114.25 o 
  -5  -5   1      470.80      424.47     49.63 o 
  -4  -5   1     2282.74     2366.52    109.81 o 
  -3  -5   1     7402.92     7004.11    258.60 o 
  -2  -5   1    11341.87    11923.93    419.09 o 
  -1  -5   1    11493.48    12335.87    357.01 o 
   0  -5   1    11074.30    11396.54    330.08 o 
   1  -5   1     2207.48     2161.94     73.15 o 
   2  -5   1      734.70      804.97     37.23 o 
   3  -5   1      561.13      584.05     33.85 o 
   4  -5   1     7138.16     7743.03    321.27 o 
   5  -5   1     8842.92     8712.47    465.21 o 
   6  -5   1     4285.67     4493.57    205.35 o 
   7  -5   1     3753.67     3837.23    190.96 o 
   8  -5   1     1261.38     1308.65    103.81 o 
  -7  -4   1     3301.57     2954.29    225.90 o 
  -6  -4   1     6803.11     6541.41    612.21 o 
  -5  -4   1     8796.91     8627.75    478.05 o 
  -4  -4   1     4441.04     4744.24    191.13 o 
  -3  -4   1     1136.05     1147.34     59.96 o 
  -2  -4   1        2.34       57.37     11.30 o 
  -1  -4   1      748.09      645.96     27.85 o 
   0  -4   1     8032.18     7882.41    229.28 o 
   1  -4   1    15398.85    14829.80    828.44 o 
   2  -4   1    13387.95    13988.61    401.70 o 
   3  -4   1     4788.45     4873.24    150.10 o 
   4  -4   1     1355.41     1461.55    124.65 o 
   5  -4   1      109.58      166.64     36.87 o 
   6  -4   1      899.32      842.33     71.33 o 
   7  -4   1     1761.12     1814.38    129.68 o 
   8  -4   1     2230.64     2436.09    202.24 o 
   9  -4   1     3848.93     4038.84    204.15 o 
  -8  -3   1     1672.06     2083.01    187.24 o 
  -7  -3   1     1380.62     1505.71    148.29 o 
  -6  -3   1      173.29      203.01     35.81 o 
  -5  -3   1     2407.53     2452.81    225.32 o 
  -4  -3   1     7928.50     7636.79    229.61 o 
  -3  -3   1    13953.94    14734.18    423.64 o 
  -2  -3   1    20888.09    22050.85    623.23 o 
  -1  -3   1    12118.93    12369.04    351.12 o 
   0  -3   1     6245.40     6160.24    178.60 o 
   1  -3   1       14.58      122.52     16.14 o 
   2  -3   1     8367.83     8664.86    250.51 o 
   3  -3   1    11000.89    10665.30    396.44 o 
   4  -3   1     6431.55     5864.19    234.94 o 
   5  -3   1     9745.10     9466.74    369.17 o 
   6  -3   1     5452.96     5454.01    233.48 o 
   7  -3   1     2235.70     2388.00    128.55 o 
   8  -3   1        6.96       38.70     42.40 o 
   9  -3   1      287.99      283.11    131.99 o 
  -8  -2   1     3993.66     4508.18    299.76 o 
  -7  -2   1     6476.65     7416.89    431.03 o 
  -6  -2   1     4508.84     5076.10    163.60 o 
  -5  -2   1     4346.06     4562.12    144.70 o 
  -4  -2   1     1565.70     1574.42     58.81 o 
  -3  -2   1       73.06      149.56     19.34 o 
  -2  -2   1     5884.07     6175.49    179.99 o 
  -1  -2   1     9557.78    10112.62    287.76 o 
   1  -2   1     7743.85     8342.42    237.45 o 
   2  -2   1     6600.72     6333.45    266.27 o 
   3  -2   1     2286.83     2224.86     98.04 o 
   4  -2   1       29.92       71.81     23.53 o 
   5  -2   1      769.27      822.67     77.18 o 
   6  -2   1     2918.02     3163.47    452.23 o 
   7  -2   1     7130.07     7573.26    704.53 o 
   8  -2   1     3685.25     4027.78    373.47 o 
   9  -2   1     2132.24     2267.94    193.88 o 
  -9  -1   1     2119.15     3158.56    248.11 o 
  -8  -1   1      415.97      675.10    103.86 o 
  -7  -1   1      434.75      455.01     51.79 o 
  -6  -1   1     4479.44     4706.63    413.14 o 
  -5  -1   1     9554.90     9683.40    455.00 o 
  -4  -1   1    16015.17    17409.14    596.71 o 
  -3  -1   1    18131.76    19565.51    555.44 o 
  -2  -1   1     8668.70     8766.46    250.70 o 
  -1  -1   1      896.38      954.26     31.02 o 
   0  -1   1     3450.75     3732.41    108.01 o 
   1  -1   1     7367.98     7272.13    205.69 o 
   2  -1   1     8402.21     8378.12    308.80 o 
   3  -1   1    17664.07    18331.19    666.66 o 
   4  -1   1    11249.62    11765.68    440.44 o 
   5  -1   1     5234.27     5536.31    226.07 o 
   6  -1   1      877.70     1006.98     71.10 o 
   7  -1   1       22.71       44.47     35.82 o 
   8  -1   1      496.20      714.92    103.57 o 
  -9   0   1     4070.88     4837.08    318.80 o 
  -8   0   1     4099.42     4086.80    185.74 o 
  -7   0   1     5611.73     5795.68    240.10 o 
  -6   0   1     2992.08     3084.83    182.34 o 
  -5   0   1      894.19      989.24     66.58 o 
  -4   0   1      887.69     1206.84     56.23 o 
  -3   0   1     2172.52     2205.90    114.54 o 
  -2   0   1    12747.28    12269.33    348.99 o 
  -1   0   1    16976.09    16558.21    610.91 o 
   0   0   1    10872.30    11878.63    609.32 o 
   1   0   1     5286.64     5076.62    145.16 o 
   2   0   1     2299.09     2571.40     78.38 o 
   3   0   1       47.61      129.66     23.37 o 
   4   0   1     2123.27     2191.04     73.97 o 
   5   0   1     8069.85     9126.65    352.61 o 
   6   0   1     5985.86     7111.94    408.52 o 
   7   0   1     5941.80     6863.22    281.79 o 
   8   0   1     2784.13     3170.10    225.61 o 
  -9   1   1        2.34       17.29     38.18 o 
  -8   1   1     1015.66     1024.72    109.34 o 
  -7   1   1     2994.12     2868.74    136.97 o 
  -6   1   1     7779.67     7571.60    298.64 o 
  -5   1   1    15324.34    14806.17    428.44 o 
  -4   1   1     9629.80     8967.63    291.38 o 
  -3   1   1     7353.15     6747.97    198.55 o 
  -2   1   1      160.19      278.65     15.73 o 
  -1   1   1     3212.58     3550.67    103.64 o 
   0   1   1     8583.21     8607.22    243.58 o 
   1   1   1    12671.65    13209.39    373.67 o 
   2   1   1    15469.28    17727.32    500.44 o 
   3   1   1    13508.92    14326.70    476.31 o 
   4   1   1     7070.95     7358.46    291.97 o 
   5   1   1     1235.10     1295.39     74.75 o 
   6   1   1       51.39      113.47     32.92 o 
   7   1   1     2245.98     2831.97    207.44 o 
   8   1   1     2247.56     2951.41    223.88 o 
  -9   2   1     3352.00     3478.48    225.18 o 
  -8   2   1     2792.77     2913.98    363.95 o 
  -7   2   1     2357.24     2431.93    252.01 o 
  -6   2   1      171.70      254.17     99.39 o 
  -5   2   1      541.23      504.46     60.63 o 
  -4   2   1     8129.36     7876.38    233.16 o 
  -3   2   1    11607.48    11086.07    320.90 o 
  -2   2   1     3194.74     3481.91    146.94 o 
  -1   2   1     6021.42     6006.79    173.45 o 
   0   2   1    10642.18    10176.09    288.93 o 
   1   2   1     1094.03     1213.69     40.31 o 
   2   2   1      163.82      188.86     21.65 o 
   3   2   1     4476.89     4840.82    146.09 o 
   4   2   1     7733.23     8524.93    252.87 o 
   5   2   1    10485.46    11332.00    449.19 o 
   6   2   1     5081.46     5501.80    335.24 o 
   7   2   1     2461.68     2819.56    216.38 o 
   8   2   1      612.06      757.61    123.77 o 
  -9   3   1      536.29      477.18     65.07 o 
  -8   3   1     4164.57     3970.19    185.13 o 
  -7   3   1     9856.45     9510.24    376.48 o 
  -6   3   1     6883.79     7126.68    416.02 o 
  -5   3   1     8769.84     8593.60    372.08 o 
  -4   3   1     2019.00     1840.05     86.98 o 
  -3   3   1      264.40      412.14     37.16 o 
  -2   3   1     2796.86     2740.93    126.58 o 
  -1   3   1     4176.85     3666.15    133.27 o 
   0   3   1    17143.65    16825.81    476.67 o 
   1   3   1    23487.71    24086.74    814.51 o 
   2   3   1    15800.73    17027.25    483.90 o 
   3   3   1     2838.39     2425.43    154.64 o 
   4   3   1      178.29      208.90     29.98 o 
   5   3   1      953.72     1007.41     63.06 o 
   6   3   1     1509.10     1393.19    135.60 o 
   7   3   1     3364.93     3964.06    277.25 o 
  -9   4   1     2890.78     3010.59    325.87 o 
  -8   4   1      980.86     1045.60    199.21 o 
  -7   4   1        0.47       21.13     33.27 o 
  -6   4   1     1773.51     1763.78    172.38 o 
  -5   4   1     3888.08     3752.00    124.83 o 
  -4   4   1     1624.07     1454.40     79.64 o 
  -3   4   1     8959.35     8990.17    266.94 o 
  -1   4   1     5187.44     4783.35    145.01 o 
   0   4   1      318.78      361.01     19.10 o 
   1   4   1     1078.04     1091.01     53.66 o 
   2   4   1     6704.99     6688.90    241.17 o 
   3   4   1    10383.69    10233.84    363.44 o 
   4   4   1     7383.42     7272.19    271.15 o 
   5   4   1     6399.97     6305.25    424.39 o 
   6   4   1     3302.67     2679.35    203.97 o 
   7   4   1       88.33       60.59     78.47 o 
  -9   5   1     4095.30     4020.34    276.39 o 
  -8   5   1     3120.37     3211.11    163.28 o 
  -7   5   1     5746.65     5929.03    253.96 o 
  -6   5   1     2961.01     3173.18    176.13 o 
  -5   5   1      626.57      663.17     42.03 o 
  -4   5   1        7.82       65.42     18.13 o 
  -3   5   1     1539.40     1508.99     60.12 o 
  -2   5   1     9037.52     8533.58    253.67 o 
  -1   5   1    13673.52    13784.98    397.50 o 
   0   5   1    15206.67    15389.03    441.24 o 
   1   5   1     6512.03     6437.53    260.66 o 
   2   5   1     2335.18     2111.34     93.20 o 
   3   5   1        5.28       34.31     22.80 o 
   4   5   1      388.69      421.23     45.11 o 
   5   5   1     2603.91     2563.40    123.58 o 
   6   5   1     3546.54     3212.51    240.61 o 
  -9   6   1      369.83      513.17    177.14 o 
  -8   6   1       50.31       70.81     67.80 o 
  -7   6   1     1433.87     1383.04    208.45 o 
  -6   6   1      929.03     1017.12    112.95 o 
  -5   6   1     5314.19     5065.16    167.26 o 
  -4   6   1    10309.83    10246.70    309.73 o 
  -3   6   1     6285.98     6195.69    194.06 o 
  -2   6   1     1625.51     1661.05     64.65 o 
  -1   6   1        3.60       41.77     13.33 o 
   0   6   1     2837.05     2635.84     87.66 o 
   1   6   1     5157.64     5167.88    198.11 o 
   2   6   1     7870.12     7754.45    285.82 o 
   3   6   1     9909.47     9148.09    336.21 o 
   4   6   1     5950.06     5304.99    213.35 o 
   5   6   1      500.52      415.33     53.90 o 
   6   6   1       96.69      110.21     79.34 o 
  -9   7   1     3342.71     3519.54    188.25 o 
  -8   7   1     2486.76     2747.94    159.98 o 
  -7   7   1     1703.76     1711.50    228.21 o 
  -6   7   1      685.81      660.49    192.14 o 
  -5   7   1      306.55      383.94     41.47 o 
  -4   7   1     2183.71     2140.18     86.07 o 
  -3   7   1     4830.71     4763.73    156.30 o 
  -2   7   1    12134.42    12398.61    366.14 o 
  -1   7   1    11317.96    11400.71    336.57 o 
   0   7   1     4830.81     4642.74    184.73 o 
   1   7   1      500.87      483.59    119.87 o 
   2   7   1        0.29       48.98     28.83 o 
   3   7   1      984.31      903.85     64.47 o 
   4   7   1     2570.90     2552.75    125.96 o 
   5   7   1     4591.49     4196.34    187.01 o 
  -8   8   1      115.13      163.42     66.21 o 
  -7   8   1     1205.01     1307.20    104.44 o 
  -6   8   1     4522.80     4210.72    191.28 o 
  -5   8   1     5745.23     5735.92    191.61 o 
  -4   8   1     3403.87     3482.21    126.02 o 
  -3   8   1      546.43      521.31     39.38 o 
  -2   8   1      321.17      370.52     32.77 o 
  -1   8   1     1210.70     1285.69     77.17 o 
   0   8   1     4888.42     4691.09    376.93 o 
   1   8   1     8632.47     8306.99    312.71 o 
   2   8   1     7018.34     6559.17    392.22 o 
   3   8   1     1868.97     1760.32    103.72 o 
   4   8   1     1327.22     1382.00     92.90 o 
  -8   9   1     1370.37     1388.41    109.89 o 
  -7   9   1        8.03       66.83     44.59 o 
  -6   9   1      178.34      256.24     90.59 o 
  -5   9   1     1560.45     1554.43     76.24 o 
  -4   9   1     7129.17     7059.31    287.47 o 
  -3   9   1     8154.82     8842.01    276.44 o 
  -2   9   1     3832.14     4104.87    244.08 o 
  -1   9   1     1472.60     1649.72     95.14 o 
   0   9   1      439.70      505.49     55.81 o 
   1   9   1       39.78       42.51     35.24 o 
   2   9   1      987.85      910.59     73.11 o 
   3   9   1     3202.26     3065.18    196.47 o 
  -7  10   1     3846.02     3723.62    186.33 o 
  -6  10   1     3298.43     3351.11    167.37 o 
  -5  10   1     1110.74     1173.45     70.71 o 
  -4  10   1       48.87       47.02     37.14 o 
  -3  10   1       72.73       61.82     38.14 o 
  -2  10   1     1786.52     1893.82    108.45 o 
  -1  10   1     5043.48     4926.28    381.26 o 
   0  10   1     6411.31     6229.69    255.24 o 
   1  10   1     3615.52     3456.57    164.35 o 
   2  10   1     2433.20     2192.80    225.32 o 
  -6  11   1     2667.91     2775.11    150.30 o 
  -5  11   1     3494.01     4003.30    260.23 o 
  -4  11   1     2623.79     2863.82    302.07 o 
  -3  11   1     2649.78     2898.62    266.58 o 
  -2  11   1     1364.59     1520.26    247.25 o 
  -1  11   1      134.52      150.83     48.64 o 
   0  11   1      111.21      130.25     52.22 o 
  -1 -11   2     1146.72     1049.58    138.48 o 
   0 -11   2     2255.14     2456.05    202.53 o 
   1 -11   2     3348.97     3504.47    255.90 o 
   2 -11   2     3892.35     4142.07    290.52 o 
   3 -11   2     3616.06     3742.20    269.18 o 
   5 -11   2       10.10       61.45     67.80 o 
  -3 -10   2     3094.66     3021.80    211.47 o 
  -2 -10   2     3793.92     3790.38    247.54 o 
  -1 -10   2     3369.59     3119.61    218.69 o 
   0 -10   2      477.91      461.03     90.30 o 
   1 -10   2      287.47      266.00     79.92 o 
   2 -10   2      840.19      686.93    109.63 o 
   3 -10   2     2485.49     2523.07    147.57 o 
   4 -10   2     3442.89     3579.77    246.10 o 
   5 -10   2     4152.60     4354.90    199.13 o 
   6 -10   2     1349.66     1504.25    108.81 o 
  -4  -9   2      300.49      315.91     78.47 o 
  -3  -9   2      302.80      381.98     80.49 o 
  -2  -9   2     1713.82     1760.17    145.98 o 
  -1  -9   2     3349.32     3089.60    207.15 o 
   0  -9   2     6196.45     5814.54    334.38 o 
   1  -9   2     6993.14     7294.49    486.56 o 
   2  -9   2     2258.07     2286.42     90.77 o 
   3  -9   2      575.42      562.95     43.86 o 
   4  -9   2      100.73      134.68     34.38 o 
   5  -9   2      935.36      917.19     77.60 o 
   6  -9   2     2679.46     2702.85    184.50 o 
   7  -9   2     3350.62     3402.21    183.48 o 
  -5  -8   2     3288.05     2968.14    200.51 o 
  -4  -8   2     5139.19     5037.01    290.52 o 
  -3  -8   2     5169.52     5051.06    208.48 o 
  -2  -8   2     1872.10     1884.31     98.64 o 
  -1  -8   2       39.00       70.81     31.30 o 
   0  -8   2      128.72      142.22     64.19 o 
   1  -8   2     1767.56     1749.85     80.16 o 
   2  -8   2     4497.25     4338.65    154.47 o 
   3  -8   2     8236.75     8070.49    250.76 o 
   4  -8   2     3953.53     4122.61    178.45 o 
   5  -8   2     1738.57     1946.01    111.53 o 
   6  -8   2      512.79      595.51     72.78 o 
   7  -8   2       33.57        2.01     49.52 o 
  -6  -7   2     1141.80     1240.00    123.77 o 
  -5  -7   2       32.96       90.22     40.79 o 
  -4  -7   2      637.33      674.93     62.85 o 
  -3  -7   2     2470.23     2330.68    111.89 o 
  -2  -7   2     7052.98     6802.71    258.54 o 
  -1  -7   2     9572.94     9557.44    348.66 o 
   0  -7   2     7010.12     7066.77    216.31 o 
   1  -7   2     3660.41     3484.43    116.19 o 
   2  -7   2      997.84      953.46     46.17 o 
   3  -7   2      662.50      674.01     41.87 o 
   4  -7   2     2068.65     1941.36    100.66 o 
   5  -7   2     4701.88     4863.08    216.26 o 
   6  -7   2     4814.90     5147.08    235.38 o 
   7  -7   2     3271.98     3431.27    182.62 o 
   8  -7   2     1108.88     1432.97    171.66 o 
  -6  -6   2     3966.32     3930.13    177.86 o 
  -5  -6   2     5240.30     5203.58    213.56 o 
  -4  -6   2     4874.87     5077.79    203.45 o 
  -3  -6   2     2198.37     2252.64    104.86 o 
  -2  -6   2      158.44      165.75     28.42 o 
  -1  -6   2      759.84      889.28     69.66 o 
   0  -6   2     4172.49     4038.22    128.58 o 
   1  -6   2    10979.33    10573.93    310.95 o 
   2  -6   2     8502.87     8235.03    246.37 o 
   3  -6   2     6110.08     6217.48    191.33 o 
   4  -6   2     3531.25     3382.59    151.04 o 
   5  -6   2      320.04      332.24     48.11 o 
   6  -6   2      124.96      113.92     44.66 o 
   7  -6   2     1309.88     1282.00    104.58 o 
   8  -6   2     2724.07     2894.99    174.83 o 
  -7  -5   2      899.30      907.93    130.98 o 
  -6  -5   2        0.06       -9.87     32.58 o 
  -5  -5   2     1128.61     1071.47     72.16 o 
  -4  -5   2     5155.03     5282.85    205.45 o 
  -3  -5   2     8045.71     8280.40    301.14 o 
  -2  -5   2    10406.05    10973.30    404.61 o 
  -1  -5   2     7743.60     8167.98    241.61 o 
   0  -5   2     3681.07     3675.38    115.40 o 
   1  -5   2       90.35      130.36     14.65 o 
   2  -5   2       76.54       89.56     14.69 o 
   3  -5   2     5519.47     5612.16    172.18 o 
   4  -5   2     7874.31     7819.16    308.19 o 
   5  -5   2     7371.11     7698.52    314.17 o 
   6  -5   2     3868.50     3878.42    228.50 o 
   7  -5   2     1561.68     1574.88    110.21 o 
   8  -5   2      255.92      345.43    105.16 o 
  -8  -4   2     2235.07     2348.43    207.72 o 
  -7  -4   2     4725.49     4521.17    298.03 o 
  -6  -4   2     6763.63     6253.35    369.29 o 
  -5  -4   2     4603.60     4717.82    186.66 o 
  -4  -4   2      694.18      733.97     38.77 o 
  -3  -4   2        1.27       58.48     14.00 o 
  -2  -4   2     1956.19     2046.50     75.72 o 
  -1  -4   2     9766.55     9640.11    279.84 o 
   0  -4   2    13057.39    12198.61    349.37 o 
   1  -4   2    12569.75    12516.68    359.38 o 
   2  -4   2    12062.38    12132.23    349.39 o 
   3  -4   2     2068.95     2028.48     69.66 o 
   4  -4   2       54.32      111.06     44.43 o 
   5  -4   2     1094.64      923.05     69.67 o 
   6  -4   2     2205.27     2163.85    121.31 o 
   7  -4   2     3011.28     3140.65    281.73 o 
   8  -4   2     3249.07     3692.59    374.05 o 
  -8  -3   2      449.64      726.74    123.19 o 
  -7  -3   2      167.96      130.12     66.36 o 
  -6  -3   2     2019.17     2020.98     98.66 o 
  -5  -3   2     4479.93     4339.41    140.96 o 
  -4  -3   2     9084.15     9059.35    268.35 o 
  -3  -3   2    11287.54    11457.52    331.84 o 
  -2  -3   2    11336.12    12121.31    347.95 o 
  -1  -3   2     5952.44     5763.89    169.02 o 
   0  -3   2      785.62      756.17     41.14 o 
   1  -3   2     8653.88     8484.32    244.01 o 
   2  -3   2     7902.02     7555.92    219.75 o 
   3  -3   2     9680.85     9601.83    278.70 o 
   4  -3   2    10595.97    10524.09    401.12 o 
   5  -3   2     6162.87     5892.86    264.42 o 
   6  -3   2     1965.84     1885.70    106.87 o 
   7  -3   2      258.33      238.55     64.63 o 
   8  -3   2      225.13      233.03    128.24 o 
  -8  -2   2     4614.36     6039.28    378.23 o 
  -7  -2   2     3914.96     4848.04    299.18 o 
  -6  -2   2     2059.18     2211.85     84.65 o 
  -5  -2   2     2186.52     2111.49     92.74 o 
  -4  -2   2      148.02      212.42     20.33 o 
  -3  -2   2     5897.32     6111.63    180.92 o 
  -2  -2   2    10800.36    11365.53    325.34 o 
  -1  -2   2    12272.44    12473.63    466.51 o 
   0  -2   2    25235.16    24990.13    704.10 o 
   1  -2   2     7141.01     7179.17    205.40 o 
   2  -2   2     2498.97     2455.48     76.10 o 
   3  -2   2       46.61      130.98     22.79 o 
   4  -2   2      263.45      287.27     35.84 o 
   5  -2   2     3570.97     3339.26    150.78 o 
   6  -2   2     6982.06     7529.38    449.49 o 
   7  -2   2     5866.22     6691.50    458.15 o 
   8  -2   2     3495.74     3724.89    264.85 o 
  -9  -1   2       45.58      115.98     92.03 o 
  -8  -1   2      277.18      365.54     85.69 o 
  -7  -1   2     1825.79     1639.00    128.10 o 
  -6  -1   2     5520.18     5497.20    260.86 o 
  -5  -1   2    10106.68    10731.06    378.20 o 
  -4  -1   2    12417.79    10374.07    491.90 o 
  -3  -1   2    10925.25    11851.51    554.80 o 
  -2  -1   2     1260.41     1344.72     55.27 o 
  -1  -1   2     5287.84     5544.35    159.88 o 
   0  -1   2     1190.98     1130.64     36.23 o 
   1  -1   2     6384.73     6175.97    177.48 o 
   2  -1   2    23721.28    24523.90    689.10 o 
   3  -1   2    13319.20    14107.96    518.44 o 
   4  -1   2     5862.50     6107.26    241.98 o 
   5  -1   2     1759.07     1848.13     97.12 o 
   6  -1   2       48.11       90.99     35.82 o 
   7  -1   2      738.49      989.57    117.71 o 
   8  -1   2     2705.54     3355.00    170.51 o 
  -8   0   2     3662.46     3495.43    286.77 o 
  -7   0   2     4234.23     4051.45    187.38 o 
  -6   0   2       91.09      128.83     43.13 o 
  -5   0   2     1611.06     1883.73    134.44 o 
  -4   0   2     3956.12     4192.23    146.74 o 
  -3   0   2     8626.53     7818.05    289.36 o 
  -1   0   2    19282.16    18616.27    524.76 o 
   0   0   2    13750.52    14650.10    523.85 o 
   1   0   2      514.88      557.46     21.46 o 
   2   0   2      195.67      304.61     26.44 o 
   3   0   2     3656.20     3978.79    143.84 o 
   4   0   2     8723.62     9432.42    330.46 o 
   5   0   2     7848.88     8309.45    323.87 o 
   6   0   2     6341.69     7172.23    290.38 o 
   7   0   2     4512.28     5129.26    225.42 o 
   8   0   2      782.53      918.89    131.56 o 
  -9   1   2      329.90      324.27     54.26 o 
  -8   1   2     1883.17     1724.64    100.33 o 
  -7   1   2     5273.94     4900.96    208.14 o 
  -6   1   2     7001.85     6716.89    207.44 o 
  -5   1   2    10176.22     8921.27    267.11 o 
  -4   1   2     4888.15     4495.23    197.82 o 
  -3   1   2      359.82      386.51     21.73 o 
  -2   1   2      183.48      258.04     16.08 o 
  -1   1   2     3580.57     3679.24    108.03 o 
   0   1   2    28756.48    28370.83    829.19 o 
   1   1   2    13807.55    14536.68    412.59 o 
   2   1   2    14246.36    15641.24    442.38 o 
   3   1   2     6971.03     7236.28    212.09 o 
   4   1   2     2245.49     2262.38     82.88 o 
   5   1   2        5.29      -14.23     23.37 o 
   6   1   2     1783.34     1944.81    156.95 o 
   7   1   2     2972.09     3955.98    269.75 o 
   8   1   2     3490.86     4052.92    285.04 o 
  -9   2   2     2965.15     2694.09    420.35 o 
  -8   2   2      649.79      686.55    151.75 o 
  -7   2   2        4.73       36.57     30.64 o 
  -6   2   2      571.45      596.15     51.50 o 
  -5   2   2     5438.49     4925.11    154.98 o 
  -4   2   2    15534.70    14549.18    498.96 o 
  -3   2   2    15740.13    15976.74    456.12 o 
  -2   2   2    16746.77    16721.10    473.94 o 
  -1   2   2     2383.57     2413.94     74.38 o 
   0   2   2     1791.83     1838.42     58.85 o 
   1   2   2      417.95      547.05     23.36 o 
   2   2   2     4419.47     4561.62    136.03 o 
   3   2   2     7242.87     7657.45    225.08 o 
   4   2   2    10559.98    11412.51    332.34 o 
   5   2   2     8447.54     8200.19    459.59 o 
   6   2   2     2263.63     2239.67    176.85 o 
   7   2   2      887.31      958.99    132.71 o 
  -9   3   2     2128.46     2071.68    123.37 o 
  -8   3   2     3639.98     3452.53    176.42 o 
  -7   3   2     7535.21     6897.57    281.62 o 
  -6   3   2     6701.18     6200.34    193.32 o 
  -5   3   2     2868.19     2668.32     92.76 o 
  -4   3   2      376.91      421.84     26.48 o 
  -3   3   2      814.93      841.29     41.56 o 
  -2   3   2    10696.17     9803.74    283.64 o 
  -1   3   2     9589.96     8926.80    258.18 o 
   0   3   2    23919.61    23373.59    661.42 o 
   1   3   2    12847.76    13291.36    379.31 o 
   3   3   2      575.47      606.99     30.26 o 
   4   3   2      642.53      711.03     54.67 o 
   5   3   2     2376.38     2215.14    171.08 o 
   6   3   2     3373.14     3294.15    238.59 o 
   7   3   2     4045.92     4392.78    307.55 o 
  -9   4   2      535.93      678.95    215.80 o 
  -8   4   2        0.21       42.80     35.57 o 
  -7   4   2     1735.14     1728.60    183.06 o 
  -6   4   2     4378.17     3939.85    148.72 o 
  -5   4   2     8260.00     7732.28    234.98 o 
  -4   4   2    13428.52    13429.07    392.77 o 
  -3   4   2     7408.13     7174.44    216.21 o 
  -2   4   2     6259.18     5791.41    256.92 o 
  -1   4   2     1194.71     1190.39     56.90 o 
   0   4   2     1697.02     1721.16     90.73 o 
   1   4   2     5359.67     5343.13    196.71 o 
   2   4   2    11143.23    11054.92    388.53 o 
   3   4   2     9290.58     9112.73    489.88 o 
   4   4   2     5222.34     5295.51    205.12 o 
   5   4   2     3558.84     3392.25    236.00 o 
   6   4   2      651.03      592.30    106.46 o 
   7   4   2       29.07       48.76     86.55 o 
  -9   5   2     3535.54     3396.30    176.16 o 
  -8   5   2     4170.24     3984.26    203.25 o 
  -7   5   2     2700.30     2845.71    318.51 o 
  -6   5   2     1556.98     1615.33     87.72 o 
  -5   5   2      282.19      294.87     40.40 o 
  -4   5   2     1656.85     1635.31     65.57 o 
  -3   5   2     5944.98     5687.65    177.42 o 
  -2   5   2    15780.42    15548.49    451.00 o 
  -1   5   2     9195.76     9294.50    274.72 o 
   0   5   2     9025.53     8954.58    263.20 o 
   1   5   2     3682.22     3495.69    138.09 o 
   2   5   2       34.51       90.96     24.67 o 
   3   5   2      449.32      442.50     42.84 o 
   4   5   2     1686.62     1666.98    140.50 o 
   5   5   2     4744.31     4655.32    301.49 o 
   6   5   2     3792.13     3514.28    258.79 o 
  -9   6   2      116.38      133.66     82.51 o 
  -8   6   2      793.35      816.68     77.21 o 
  -7   6   2     4281.93     4226.76    189.85 o 
  -6   6   2     8732.87     8245.22    256.86 o 
  -5   6   2     6977.19     6778.83    213.92 o 
  -4   6   2     6253.19     6157.43    194.42 o 
  -3   6   2     2761.25     2799.14    117.71 o 
  -2   6   2      372.64      435.14     31.74 o 
  -1   6   2     1684.92     1582.32     65.12 o 
   0   6   2     5409.57     5119.69    196.98 o 
   1   6   2     6542.48     6421.68    241.35 o 
   2   6   2     8368.08     7842.84    290.36 o 
   3   6   2     6353.11     6143.30    237.08 o 
   4   6   2     1622.40     1444.62     83.46 o 
   5   6   2      115.02       72.13     65.78 o 
  -9   7   2     2211.92     2285.50    138.21 o 
  -8   7   2     2675.91     2679.78    241.77 o 
  -7   7   2     1439.51     1372.78    150.31 o 
  -6   7   2       56.63      169.60     64.25 o 
  -5   7   2     2166.50     2047.09     84.75 o 
  -4   7   2     5559.93     5361.78    175.49 o 
  -3   7   2     5195.51     5146.38    167.41 o 
  -2   7   2    10011.55     9685.95    291.40 o 
  -1   7   2     7843.02     7669.47    286.11 o 
   0   7   2      992.20      903.59     59.97 o 
   1   7   2       57.50       70.58     27.77 o 
   2   7   2      491.21      513.89     50.48 o 
   3   7   2     3812.13     3651.55    158.25 o 
   4   7   2     4315.96     4098.50    196.18 o 
   5   7   2     4016.31     3909.25    284.18 o 
  -8   8   2     3853.36     3665.84    260.66 o 
  -7   8   2     3724.98     3610.20    172.62 o 
  -6   8   2     4147.19     4046.30    182.55 o 
  -5   8   2     3332.92     3397.05    126.04 o 
  -4   8   2      235.34      326.99     71.84 o 
  -3   8   2        4.46       31.90     21.08 o 
  -2   8   2     1466.40     1425.60     91.31 o 
  -1   8   2     3427.59     3308.16    163.29 o 
   0   8   2     7160.78     6966.56    269.07 o 
   1   8   2     6461.74     6350.84    372.60 o 
   2   8   2     2824.25     2806.96    132.66 o 
   3   8   2     1296.41     1263.13     85.33 o 
   4   8   2      260.05      271.96     55.10 o 
  -8   9   2      152.94      150.88     68.52 o 
  -7   9   2      214.38      210.75     56.11 o 
  -6   9   2     1452.21     1374.06    121.75 o 
  -5   9   2     2759.45     2685.76    108.80 o 
  -4   9   2     6235.46     6429.53    210.89 o 
  -3   9   2     6219.42     6666.46    261.79 o 
  -2   9   2     1769.78     1879.16    101.07 o 
  -1   9   2      975.98      926.00     71.59 o 
   0   9   2        1.99       -2.80     30.42 o 
   1   9   2     1404.00     1236.20     84.27 o 
   2   9   2     2648.20     2480.04    128.81 o 
   3   9   2     3716.31     3615.30    170.27 o 
  -7  10   2     2685.82     2541.07    141.88 o 
  -6  10   2     1086.75     1126.50     88.71 o 
  -5  10   2      330.92      284.82     79.89 o 
  -4  10   2      248.20      228.95     92.90 o 
  -3  10   2     1202.79     1184.81     85.80 o 
  -2  10   2     3439.60     3481.96    162.48 o 
  -1  10   2     4844.83     4879.25    279.42 o 
   0  10   2     3751.74     3608.01    166.65 o 
   1  10   2     2919.75     2844.08    146.88 o 
   2  10   2      883.69      837.79     79.50 o 
  -6  11   2     2208.49     2474.80    188.97 o 
  -5  11   2     3142.57     3583.40    330.34 o 
  -4  11   2     2290.46     2776.78    186.23 o 
  -3  11   2     2409.86     2574.84    139.93 o 
  -2  11   2      325.98      373.45     59.35 o 
  -1  11   2      120.34      135.42     47.37 o 
   0  11   2     1005.94     1007.53     90.94 o 
  -1 -11   3     2023.04     1883.65    175.99 o 
   0 -11   3     3692.87     3656.52    266.29 o 
   1 -11   3     3379.39     3838.56    283.60 o 
   2 -11   3     2245.24     2149.08    202.82 o 
   4 -11   3       15.70       99.53     64.91 o 
  -3 -10   3     3071.01     2703.01    201.09 o 
  -2 -10   3     3601.09     3373.20    236.00 o 
  -1 -10   3      841.68     1093.15    132.14 o 
   0 -10   3        6.15       80.20     67.51 o 
   1 -10   3     1997.04     1909.04    172.24 o 
   2 -10   3     4511.04     3684.21    258.50 o 
   3 -10   3     4623.84     4515.85    485.70 o 
   4 -10   3     3721.12     3943.29    270.04 o 
   5 -10   3     2489.70     2505.09    214.65 o 
  -4  -9   3       44.95       34.91     59.72 o 
  -3  -9   3      935.75      856.28    103.86 o 
  -2  -9   3     4191.93     4131.11    261.10 o 
  -1  -9   3     5560.44     5369.08    319.66 o 
   0  -9   3     5077.44     4811.40    294.85 o 
   1  -9   3     1648.91     1641.02    149.45 o 
   2  -9   3      459.41      457.59     53.24 o 
   3  -9   3       15.32       16.63     28.86 o 
   4  -9   3      512.30      649.43     99.82 o 
   5  -9   3     1671.59     1741.42    170.22 o 
   6  -9   3     2592.12     2687.72    243.79 o 
  -5  -8   3     4291.80     4133.99    259.65 o 
  -4  -8   3     5955.03     5745.87    326.01 o 
  -3  -8   3     1927.68     1863.74    148.58 o 
  -2  -8   3      411.13      337.26     68.66 o 
  -1  -8   3      412.15      404.20     74.72 o 
   0  -8   3     3764.29     3828.65    217.24 o 
   1  -8   3     5654.60     5308.46    213.69 o 
   2  -8   3     5889.20     5756.77    196.24 o 
   3  -8   3     6455.47     6296.88    200.62 o 
   4  -8   3     3685.06     3720.11    166.28 o 
   5  -8   3     1254.15     1356.43     91.36 o 
   6  -8   3        8.59      -34.22     39.13 o 
   7  -8   3      673.20      612.90    126.51 o 
  -6  -7   3      146.55      183.78     69.53 o 
  -5  -7   3      151.93       91.74     56.55 o 
  -4  -7   3     3490.98     3457.74    214.65 o 
  -3  -7   3     5775.08     5797.51    319.38 o 
  -2  -7   3     7244.37     7060.59    375.35 o 
  -1  -7   3     3901.07     4103.59    135.10 o 
   0  -7   3     3664.56     3895.03    129.02 o 
   1  -7   3     1097.48     1038.10     73.83 o 
   2  -7   3      237.43      247.45     25.47 o 
   3  -7   3     2126.53     1941.23    130.40 o 
   4  -7   3     2936.38     2936.61    137.91 o 
   5  -7   3     4780.95     4604.13    207.39 o 
   6  -7   3     3222.21     3199.19    166.61 o 
   7  -7   3     1878.56     1757.86    182.19 o 
  -7  -6   3     3749.54     3723.45    234.27 o 
  -6  -6   3     5642.81     5321.77    300.62 o 
  -5  -6   3     3253.59     3377.58    151.47 o 
  -4  -6   3     2849.86     2894.00    129.44 o 
  -3  -6   3      471.48      495.39     44.76 o 
  -2  -6   3     1831.42     2038.07     80.26 o 
  -1  -6   3     4961.01     5062.67    158.80 o 
   0  -6   3     8185.12     7920.92    237.47 o 
   1  -6   3    12042.21    11691.73    342.44 o 
   2  -6   3     9403.87     9149.09    272.12 o 
   3  -6   3     4876.80     4598.83    168.72 o 
   4  -6   3      812.45      821.57     60.37 o 
   5  -6   3       59.48       84.12     34.77 o 
   6  -6   3     1008.10      928.37     83.79 o 
   7  -6   3     1846.58     1931.73    127.96 o 
   8  -6   3     3437.69     3347.64    183.70 o 
  -7  -5   3       85.89      162.54     48.18 o 
  -6  -5   3     1204.31     1229.74    116.70 o 
  -5  -5   3     3501.24     3435.63    149.31 o 
  -4  -5   3     7528.81     7680.48    318.94 o 
  -3  -5   3     5656.94     5832.48    202.63 o 
  -2  -5   3     7310.63     8151.38    242.41 o 
  -1  -5   3     3699.17     3958.23    124.95 o 
   0  -5   3      114.64      126.72     31.26 o 
   1  -5   3      550.08      516.49     27.87 o 
   2  -5   3     1378.13     1252.86     48.87 o 
   3  -5   3     6918.66     6550.48    198.88 o 
   4  -5   3     6088.19     5836.02    238.45 o 
   5  -5   3     5435.83     5208.36    223.98 o 
   6  -5   3     4303.17     4102.01    378.23 o 
   7  -5   3     1039.67     1142.48     96.49 o 
   8  -5   3      248.14      242.08     77.90 o 
  -8  -4   3     4331.50     4726.01    321.68 o 
  -7  -4   3     4522.11     4277.67    281.87 o 
  -6  -4   3     4968.18     4725.47    241.19 o 
  -5  -4   3     2327.13     2312.78    107.60 o 
  -4  -4   3      321.04      346.37     28.32 o 
  -3  -4   3     2253.19     2340.22     80.45 o 
  -2  -4   3     8450.14     8281.61    243.40 o 
  -1  -4   3    12684.00    12132.78    349.64 o 
   0  -4   3    14346.98    13981.01    400.57 o 
   1  -4   3    14293.51    13758.70    394.35 o 
   2  -4   3     6794.43     6661.11    197.68 o 
   3  -4   3      130.29      141.06     15.11 o 
   4  -4   3      673.48      612.25     51.23 o 
   5  -4   3     1978.16     1870.10    103.75 o 
   6  -4   3     3905.46     3569.44    171.35 o 
   7  -4   3     4259.98     4513.80    251.43 o 
   8  -4   3     2800.35     2858.99    161.70 o 
  -8  -3   3       23.69       27.99     72.99 o 
  -7  -3   3     1331.75     1334.39     82.59 o 
  -6  -3   3     5777.54     5510.00    357.60 o 
  -5  -3   3     4953.27     4817.15    153.60 o 
  -4  -3   3     7196.93     7353.84    221.29 o 
  -3  -3   3     9292.67     9792.00    286.23 o 
  -2  -3   3     4774.89     5009.06    150.41 o 
  -1  -3   3      347.22      368.05     18.92 o 
   0  -3   3      807.80      811.59     31.00 o 
   1  -3   3     8461.15     8110.53    234.54 o 
   2  -3   3     7272.86     6974.77    204.49 o 
   3  -3   3    10611.33    10561.35    304.39 o 
   4  -3   3    12149.51    12103.62    456.60 o 
   5  -3   3     4070.87     3916.80    173.33 o 
   6  -3   3       25.51       65.00     38.92 o 
   7  -3   3       11.91       23.02     40.17 o 
   8  -3   3     1252.45     1441.08    158.39 o 
  -9  -2   3     3705.34     6232.58    422.08 o 
  -8  -2   3     3724.15     5069.90    324.57 o 
  -7  -2   3     3193.08     3510.69    126.41 o 
  -6  -2   3      505.13      469.11     56.84 o 
  -5  -2   3        4.17       36.45     20.82 o 
  -4  -2   3     4687.37     5103.77    190.92 o 
  -2  -2   3    13355.88    13574.91    485.36 o 
  -1  -2   3    26754.21    26947.98    924.04 o 
   0  -2   3    20055.15    20837.54    701.59 o 
   1  -2   3     1230.61     1200.27     41.86 o 
   2  -2   3      138.20      154.97     13.50 o 
   3  -2   3      241.25      241.37     28.01 o 
   4  -2   3     2868.83     2893.75    130.56 o 
   5  -2   3     7566.12     7428.77    296.83 o 
   6  -2   3     7112.97     7623.18    312.02 o 
   7  -2   3     3187.36     3404.07    245.81 o 
   8  -2   3       80.61      108.83     50.21 o 
  -9  -1   3      178.08      259.65    112.23 o 
  -8  -1   3     2547.24     2178.50    163.87 o 
  -7  -1   3     2817.75     2755.35    104.03 o 
  -6  -1   3     5428.29     5747.63    277.97 o 
  -4  -1   3     8467.33     8828.72    429.30 o 
  -3  -1   3     1480.58     1539.22     55.14 o 
  -2  -1   3      660.67      735.73     29.76 o 
  -1  -1   3     2994.41     2926.27     88.81 o 
   0  -1   3     2901.90     2904.82     88.29 o 
   1  -1   3    12140.23    12095.14    344.30 o 
   2  -1   3    25559.23    26604.14    905.52 o 
   3  -1   3    10625.10    11933.33    442.54 o 
   4  -1   3     1418.03     1385.40    110.50 o 
   5  -1   3      281.10      278.41     59.14 o 
   6  -1   3      754.57      825.09    113.38 o 
   7  -1   3     2603.90     3120.76    156.99 o 
   8  -1   3     1847.32     2591.93    211.19 o 
  -9   0   3     3641.72     3445.39    235.71 o 
  -8   0   3     2571.98     2413.65    193.73 o 
  -7   0   3      691.47      733.24     79.87 o 
  -6   0   3     1316.25     1493.88    115.11 o 
  -5   0   3     2756.70     2961.65    157.12 o 
  -4   0   3     8454.86     8259.06    281.67 o 
  -3   0   3    24564.66    22659.62    780.38 o 
  -2   0   3    25066.09    23312.37    658.33 o 
  -1   0   3     7336.61     7350.80    237.06 o 
   0   0   3     7133.89     7687.65    281.11 o 
   1   0   3      257.47      326.69     17.47 o 
   2   0   3     2890.00     2897.13     89.98 o 
   3   0   3     9626.70    10367.98    337.21 o 
   4   0   3    10242.94    10568.69    400.35 o 
   5   0   3     6831.02     7036.28    430.59 o 
   6   0   3      564.29      641.53     64.71 o 
   7   0   3      546.62      671.35    109.06 o 
   8   0   3      188.69      179.16     84.82 o 
  -9   1   3     1080.22      974.31     80.78 o 
  -8   1   3     3114.41     2905.08    143.20 o 
  -7   1   3     8200.48     7564.86    304.66 o 
  -6   1   3     5981.56     5566.65    176.82 o 
  -5   1   3     4041.98     3525.24    116.89 o 
  -4   1   3      756.97      754.73     36.17 o 
  -3   1   3      153.87      202.41     16.69 o 
  -2   1   3     1112.79     1179.22     51.90 o 
  -1   1   3     9738.51     9343.91    355.87 o 
   0   1   3    31412.87    31176.33    898.46 o 
   1   1   3    18738.81    20859.87    591.32 o 
   2   1   3     7303.36     7544.23    220.25 o 
   3   1   3     1980.75     1990.06     68.23 o 
   4   1   3        1.36       15.36     21.97 o 
   5   1   3      963.17      939.75     66.50 o 
   6   1   3     1759.29     1777.77    153.77 o 
   7   1   3     5142.37     6050.82    377.36 o 
  -9   2   3     1034.02     1122.46    169.35 o 
  -8   2   3       17.35       39.78     35.18 o 
  -7   2   3      208.58      237.43     42.71 o 
  -6   2   3     3219.93     2937.15    103.90 o 
  -5   2   3    12990.51    12041.29    354.93 o 
  -4   2   3    14773.23    14091.30    408.16 o 
  -3   2   3    12459.51    12333.22    355.07 o 
  -2   2   3    12518.27    12742.36    364.35 o 
  -1   2   3     1018.74     1100.41     40.28 o 
   0   2   3     1138.04     1255.09     45.06 o 
   1   2   3     3287.05     3264.12    128.00 o 
   2   2   3     8128.72     8296.01    242.46 o 
   3   2   3    10551.04    11285.56    327.29 o 
   4   2   3     2621.85     3006.55    142.00 o 
   5   2   3     2002.00     1848.74    150.31 o 
   6   2   3     1140.27      976.01    125.50 o 
   7   2   3        5.14       -9.81     74.43 o 
  -9   3   3     3766.74     3530.45    173.62 o 
  -8   3   3     4197.30     3743.36    223.74 o 
  -7   3   3     6052.50     5570.68    233.57 o 
  -6   3   3     3023.95     2862.76    102.96 o 
  -5   3   3      876.87      853.02     60.73 o 
  -4   3   3      612.99      724.27     42.46 o 
  -3   3   3     4410.01     4153.87    128.92 o 
  -2   3   3    16622.32    15691.85    448.13 o 
  -1   3   3    18722.61    18574.18    527.70 o 
   0   3   3    15094.90    15584.28    445.15 o 
   1   3   3     5264.02     5339.22    160.79 o 
   2   3   3      915.15     1091.81     83.38 o 
   3   3   3       83.79      112.76     23.36 o 
   4   3   3     1202.20     1197.94     65.57 o 
   5   3   3     6008.92     5541.32    337.84 o 
   6   3   3     3912.23     3853.57    269.75 o 
   7   3   3     3520.30     3486.88    265.14 o 
  -9   4   3      144.23      171.76    108.62 o 
  -8   4   3      620.44      608.61     93.19 o 
  -7   4   3     4977.52     4678.59    239.03 o 
  -6   4   3     6535.15     6087.60    224.37 o 
  -5   4   3     9818.40     9558.66    285.19 o 
  -4   4   3    10292.54    10376.25    364.40 o 
  -3   4   3     4946.61     4749.94    146.94 o 
  -2   4   3      589.53      576.37     38.64 o 
  -1   4   3      118.45      211.45     25.64 o 
   0   4   3     6492.88     6459.66    193.38 o 
   1   4   3    10936.00    11038.59    321.41 o 
   2   4   3     4657.86     4707.63    178.38 o 
   3   4   3     4015.36     3800.95    151.41 o 
   4   4   3     3680.64     3529.73    146.90 o 
   5   4   3      420.14      521.33     95.21 o 
   6   4   3       57.16       25.97     67.22 o 
  -9   5   3     4198.96     4105.81    196.12 o 
  -8   5   3     2233.02     2216.32    121.20 o 
  -7   5   3     1351.54     1378.48     84.63 o 
  -6   5   3      109.92      145.70     36.18 o 
  -5   5   3      564.02      584.33     41.98 o 
  -4   5   3     5627.55     5521.19    174.77 o 
  -3   5   3    11199.85    10910.79    323.49 o 
  -2   5   3    12621.26    12600.65    442.19 o 
  -1   5   3     7539.88     7486.50    361.79 o 
   0   5   3     3384.58     3426.96    139.55 o 
   1   5   3      326.48      314.90     34.46 o 
   2   5   3       75.55      113.74     26.25 o 
   3   5   3     2896.52     2778.25    120.64 o 
   4   5   3     3409.10     3405.01    146.82 o 
   5   5   3     5692.06     5467.75    347.65 o 
   6   5   3     5247.15     5007.30    342.46 o 
  -9   6   3     1194.38     1149.64    209.89 o 
  -8   6   3     2479.74     2321.59    261.39 o 
  -7   6   3     5563.58     5100.79    217.16 o 
  -6   6   3     6470.77     6220.93    199.49 o 
  -5   6   3     6901.68     6906.55    217.30 o 
  -4   6   3     2450.40     2461.73     91.81 o 
  -3   6   3       15.51       63.88     19.05 o 
  -2   6   3     3151.18     3037.89    172.84 o 
  -1   6   3     4710.96     4671.68    172.09 o 
   0   6   3     3663.29     3654.52    150.91 o 
   1   6   3     5342.88     5167.84    276.39 o 
   2   6   3     6733.12     6452.33    245.11 o 
   3   6   3     1587.40     1463.34     81.64 o 
   4   6   3      135.56       75.63     48.18 o 
   5   6   3      429.45      395.25     96.65 o 
  -9   7   3     1966.95     1985.84    124.23 o 
  -8   7   3     1185.14     1192.21    152.91 o 
  -7   7   3        0.72       56.64     57.12 o 
  -6   7   3     1538.32     1477.33    110.75 o 
  -5   7   3     4705.10     4447.19    151.18 o 
  -4   7   3     6600.08     6203.24    207.15 o 
  -3   7   3     7669.98     7586.83    236.62 o 
  -2   7   3     5676.16     5691.65    181.72 o 
  -1   7   3     2068.13     2145.86    105.39 o 
   0   7   3      449.60      426.58     45.88 o 
   1   7   3      629.90      548.52     50.77 o 
   2   7   3     2809.89     2629.22    122.47 o 
   3   7   3     6042.65     5832.42    233.48 o 
   4   7   3     6261.88     6175.74    248.94 o 
  -8   8   3     2938.70     2890.50    149.02 o 
  -7   8   3     4778.12     4759.83    211.43 o 
  -6   8   3     2629.37     2594.99    104.91 o 
  -5   8   3      464.45      501.64     44.78 o 
  -4   8   3       84.22       96.46     27.02 o 
  -3   8   3      732.20      741.66     48.55 o 
  -2   8   3     2113.99     2065.03    106.70 o 
  -1   8   3     4632.57     4593.45    191.18 o 
   0   8   3     6838.04     6706.27    262.81 o 
   1   8   3     2935.45     2810.79    133.87 o 
   2   8   3     1182.37     1098.80     75.66 o 
   3   8   3        4.41       20.08     41.98 o 
  -8   9   3      115.64      212.34    116.70 o 
  -7   9   3     1204.99     1112.83     86.10 o 
  -6   9   3     2736.64     2586.75    167.83 o 
  -5   9   3     5269.09     4976.72    218.35 o 
  -4   9   3     4587.06     4679.73    162.93 o 
  -3   9   3     2825.06     2962.55    140.44 o 
  -2   9   3     1500.12     1662.24     97.64 o 
  -1   9   3        0.83       -4.06     31.54 o 
   0   9   3     1280.21     1208.15     86.06 o 
   1   9   3     3042.16     2702.08    136.09 o 
   2   9   3     4809.84     4757.54    208.06 o 
  -7  10   3     1097.76     1136.98    133.43 o 
  -6  10   3      398.61      425.74     49.35 o 
  -5  10   3       38.65       61.20     53.23 o 
  -4  10   3      931.00      901.37     78.99 o 
  -3  10   3     2350.29     2344.55    124.68 o 
  -2  10   3     4414.14     4381.01    351.26 o 
  -1  10   3     3693.39     3760.61    174.87 o 
   0  10   3     2596.01     2563.24    135.78 o 
   1  10   3      413.56      431.38     63.21 o 
  -5  11   3     2342.30     2540.66    278.41 o 
  -4  11   3     2410.44     2572.25    297.30 o 
  -3  11   3      476.17      641.54     74.12 o 
  -2  11   3      114.65      117.53     49.25 o 
  -1  11   3      805.88      843.74     84.70 o 
   0 -11   4     3472.91     3692.58    279.56 o 
   1 -11   4     3348.99     3657.67    276.97 o 
   2 -11   4      620.20      890.33    140.79 o 
  -3 -10   4     2560.09     2573.18    204.26 o 
  -2 -10   4      962.53      859.75    121.46 o 
  -1 -10   4       29.24      -49.91     50.78 o 
   0 -10   4      734.85      702.51    120.02 o 
   1 -10   4      549.16      481.23     98.38 o 
   2 -10   4     1706.29     1558.56    174.83 o 
   3 -10   4     5756.72     6226.52    379.10 o 
   4 -10   4     1987.89     1944.81    172.81 o 
   5 -10   4      585.46      588.84    119.44 o 
  -4  -9   4     1952.55     1912.50    167.62 o 
  -3  -9   4     2430.84     2182.83    175.70 o 
  -2  -9   4     5188.13     4943.25    302.07 o 
  -1  -9   4     6280.38     6816.80    391.50 o 
   0  -9   4     2730.50     2946.79    210.61 o 
   1  -9   4     1084.90     1114.03     76.85 o 
   2  -9   4       21.84       72.27     31.39 o 
   3  -9   4      620.70      711.45     95.50 o 
   4  -9   4     1987.15     2107.82    180.03 o 
   5  -9   4     5316.58     5583.15    376.79 o 
   6  -9   4     3410.19     3599.39    300.05 o 
  -5  -8   4     4101.82     3896.26    248.69 o 
  -4  -8   4     2582.20     2566.54    188.68 o 
  -3  -8   4      223.41      257.06     66.93 o 
  -2  -8   4      194.34      129.83     54.53 o 
  -1  -8   4      185.94      213.21     64.05 o 
   0  -8   4     1291.47     1222.00     74.74 o 
   1  -8   4     7041.32     6501.18    356.30 o 
   2  -8   4     4663.06     4642.62    285.62 o 
   3  -8   4     3264.43     3330.79    225.03 o 
   4  -8   4      990.19     1043.52    122.33 o 
   5  -8   4       30.90        0.87     65.49 o 
   6  -8   4      480.04      396.12    115.40 o 
  -6  -7   4      637.19      667.60     98.38 o 
  -5  -7   4     2018.94     2061.95    157.24 o 
  -4  -7   4     5431.78     5826.08    327.74 o 
  -3  -7   4     6623.90     6737.75    366.98 o 
  -2  -7   4     5880.28     5774.72    319.09 o 
  -1  -7   4     4713.59     4994.76    200.23 o 
   0  -7   4     1299.02     1429.39     78.58 o 
   1  -7   4      111.21      118.09     26.39 o 
   2  -7   4     1668.67     1534.44     79.94 o 
   3  -7   4     8322.20     7941.82    309.88 o 
   4  -7   4     6328.35     6296.47    259.63 o 
   5  -7   4     3527.00     3646.02    175.71 o 
   6  -7   4     1583.81     1588.99    227.05 o 
   7  -7   4      426.13      452.16     72.05 o 
  -7  -6   4     4053.93     4062.15    253.31 o 
  -6  -6   4     3441.57     3340.60    210.61 o 
  -5  -6   4     1625.24     1731.03    136.17 o 
  -4  -6   4      157.29      253.02     55.10 o 
  -3  -6   4      207.52      225.03     55.97 o 
  -2  -6   4      320.13      436.20     54.82 o 
  -1  -6   4     6729.13     6726.94    253.56 o 
   0  -6   4     9890.73     9247.17    459.30 o 
   1  -6   4     8826.89     8225.57    245.60 o 
   2  -6   4     3352.11     3201.82    106.50 o 
   3  -6   4      263.03      260.40     34.14 o 
   4  -6   4        3.74        6.90     38.23 o 
   5  -6   4      781.66      694.46     66.92 o 
   6  -6   4     3354.19     3066.97    197.91 o 
   7  -6   4     4404.55     4172.65    227.20 o 
  -7  -5   4      806.54      868.69    105.02 o 
  -6  -5   4     2706.09     2499.32    167.04 o 
  -5  -5   4     4552.96     4453.37    250.42 o 
  -4  -5   4     8518.30     8883.45    267.77 o 
  -3  -5   4     9649.44    10392.78    412.01 o 
  -2  -5   4     4033.42     4427.03    139.64 o 
  -1  -5   4      192.11      229.42     19.34 o 
   0  -5   4      278.35      300.46     20.88 o 
   1  -5   4     8266.87     8069.96    238.62 o 
   2  -5   4     7610.36     7395.64    221.33 o 
   3  -5   4     6513.12     6228.08    246.39 o 
   4  -5   4     4968.99     4842.18    204.56 o 
   5  -5   4     2971.43     2949.44    144.66 o 
   6  -5   4      372.80      362.30     55.19 o 
   7  -5   4      104.43       90.73     48.86 o 
  -7  -4   4     3475.28     3386.70    155.03 o 
  -6  -4   4     1134.07     1238.98     76.91 o 
  -5  -4   4     1143.40     1240.55     57.94 o 
  -4  -4   4       47.54       60.77     22.94 o 
  -3  -4   4     4602.20     4830.38    149.90 o 
  -2  -4   4    12346.84    12239.76    354.85 o 
  -1  -4   4    10536.37    10040.55    291.69 o 
   0  -4   4     6824.45     6591.46    195.39 o 
   1  -4   4     3186.77     2889.26     92.21 o 
   2  -4   4     1661.12     1664.15     60.04 o 
   3  -4   4      546.64      541.32     43.18 o 
   4  -4   4     3261.15     3000.96    137.92 o 
   5  -4   4     6351.76     5749.91    242.60 o 
   6  -4   4     4833.33     4671.34    212.48 o 
   7  -4   4     3117.54     3247.32    171.00 o 
  -8  -3   4      599.77      892.64    130.69 o 
  -7  -3   4     2839.44     3026.11    139.17 o 
  -6  -3   4     7895.88     7914.06    245.34 o 
  -5  -3   4    10329.73    10293.40    307.18 o 
  -4  -3   4     6562.87     6551.61    199.53 o 
  -3  -3   4     3620.53     3567.66    192.43 o 
  -2  -3   4      916.33      928.02     56.19 o 
  -1  -3   4     5473.77     5824.55    214.49 o 
   0  -3   4     9124.85     9362.71    333.28 o 
   1  -3   4     9952.17     9348.63    271.18 o 
   2  -3   4    11636.38    11438.44    330.01 o 
   3  -3   4     8954.57     8686.31    330.46 o 
   4  -3   4     1915.64     2017.14    102.69 o 
   5  -3   4       31.23       56.73     34.91 o 
   6  -3   4      154.70      169.84     44.41 o 
   7  -3   4      953.15      989.00    143.10 o 
  -9  -2   4     3333.34     6882.01    470.26 o 
  -8  -2   4     1574.20     2690.60    213.78 o 
  -7  -2   4     2119.91     1467.34    109.06 o 
  -6  -2   4      863.09      843.06     58.33 o 
  -5  -2   4      787.79      999.35     59.85 o 
  -4  -2   4     7051.78     7344.77    387.17 o 
  -3  -2   4     8076.56     8568.55    252.16 o 
  -2  -2   4    11614.00    11937.80    421.13 o 
  -1  -2   4     9725.01     9813.33    347.73 o 
   0  -2   4     6323.19     6958.21    234.89 o 
   1  -2   4       64.14       95.04     14.78 o 
   2  -2   4      506.24      590.77     27.30 o 
   3  -2   4     5457.32     5618.85    222.71 o 
   4  -2   4     7146.14     7564.32    434.49 o 
   5  -2   4     6923.72     6843.35    409.39 o 
   6  -2   4     4759.75     5016.76    621.30 o 
   7  -2   4     2889.07     3153.81    187.53 o 
  -8  -1   4     3706.01     3647.60    316.49 o 
  -7  -1   4     7519.88     7766.34    290.80 o 
  -6  -1   4     8004.39     7299.27    291.95 o 
  -5  -1   4     7788.33     7851.68    237.61 o 
  -4  -1   4     2603.46     2630.31     90.19 o 
  -3  -1   4     1730.63     2037.50     71.15 o 
  -2  -1   4     7627.55     7909.02    231.16 o 
  -1  -1   4     8164.97     7893.64    297.07 o 
   0  -1   4    13672.71    14931.83    537.94 o 
   1  -1   4    13578.18    14041.13    400.81 o 
   2  -1   4     5658.03     5759.71    206.21 o 
   3  -1   4     1018.32      992.57     38.94 o 
   4  -1   4      338.66      386.69     59.72 o 
   5  -1   4      628.62      628.53     59.46 o 
   6  -1   4     2036.35     2193.08    289.08 o 
   7  -1   4     1784.08     2236.21    132.40 o 
  -9   0   4     2843.19     2897.03    261.24 o 
  -8   0   4     2458.79     2349.81    305.53 o 
  -7   0   4       62.03      115.31     73.86 o 
  -6   0   4     2477.35     2510.79     92.24 o 
  -5   0   4     6397.73     6206.33    349.96 o 
  -4   0   4    12067.63    11280.84    416.45 o 
  -3   0   4    10242.48     9301.52    271.63 o 
  -2   0   4     9913.44     9532.30    275.82 o 
  -1   0   4     2450.71     2468.38     77.91 o 
   0   0   4     1105.33     1294.31     58.60 o 
   1   0   4     5289.11     5434.18    196.31 o 
   2   0   4     9846.94    10135.71    292.55 o 
   3   0   4    10268.79    10948.61    317.00 o 
   4   0   4     8629.30     8671.70    335.60 o 
   5   0   4     6514.31     6394.83    263.46 o 
   6   0   4     3500.27     3488.56    225.61 o 
   7   0   4      431.14      523.06    104.44 o 
  -9   1   4     4698.29     4398.86    202.18 o 
  -8   1   4     6872.77     6378.09    269.34 o 
  -7   1   4     6133.32     5802.89    222.10 o 
  -6   1   4     2905.10     2669.87     96.87 o 
  -5   1   4      358.42      309.09     37.63 o 
  -4   1   4      789.73      901.73     43.90 o 
  -3   1   4     2856.09     2714.61    108.96 o 
  -2   1   4    10482.12    10389.99    299.51 o 
  -1   1   4    15156.21    14947.48    518.72 o 
   0   1   4    12467.59    12709.32    365.03 o 
   1   1   4     3848.98     3784.41    116.42 o 
   2   1   4     3168.54     3096.72     98.46 o 
   3   1   4       45.65       76.61     15.42 o 
   4   1   4      738.63      842.36     58.95 o 
   5   1   4     1281.69     1127.19    117.71 o 
   6   1   4     4429.25     4677.82    302.64 o 
   7   1   4     4955.38     5704.90    371.02 o 
  -9   2   4      561.20      532.11    100.11 o 
  -8   2   4      240.33      243.88     86.98 o 
  -7   2   4     2671.85     2438.92     95.47 o 
  -6   2   4     6054.50     5192.66    301.35 o 
  -5   2   4     6500.30     5730.08    178.80 o 
  -4   2   4     9589.41     9063.61    268.26 o 
  -3   2   4     9088.11     8859.96    259.90 o 
  -2   2   4     3016.04     3037.05     96.28 o 
  -1   2   4     3205.02     3456.24    107.83 o 
   0   2   4     5609.46     5908.84    176.60 o 
   1   2   4     6494.96     6504.25    245.52 o 
   2   2   4    10155.35    10470.24    305.41 o 
   3   2   4    10049.60    10096.53    296.07 o 
   4   2   4     9464.67     9104.94    499.40 o 
   5   2   4     3062.76     2850.72    205.99 o 
   6   2   4       19.33       -2.89     62.89 o 
  -9   3   4     3468.99     3270.23    165.18 o 
  -8   3   4     3345.07     3177.52    238.45 o 
  -7   3   4     2903.76     2915.62    130.91 o 
  -6   3   4      128.51      119.44     39.53 o 
  -5   3   4      771.82      919.43     45.48 o 
  -4   3   4     6066.43     6074.04    186.34 o 
  -3   3   4    11886.76    11162.45    325.80 o 
  -2   3   4    12298.36    11494.18    333.08 o 
  -1   3   4     4838.49     4628.44    142.25 o 
   0   3   4     7966.04     8203.92    241.54 o 
   1   3   4      873.39      952.68     41.68 o 
   2   3   4        1.51       64.20     21.32 o 
   3   3   4      881.81      847.55     50.53 o 
   4   3   4     5016.39     4878.05    297.16 o 
   5   3   4     6111.69     5925.32    364.96 o 
   6   3   4     3218.46     3211.35    243.79 o 
  -9   4   4      379.86      350.49    148.15 o 
  -8   4   4     2132.97     1949.59    238.88 o 
  -7   4   4     3826.90     3703.52    130.27 o 
  -6   4   4     6452.18     6163.62    195.78 o 
  -5   4   4     8781.93     8318.64    252.30 o 
  -4   4   4     4126.07     3925.25    127.44 o 
  -3   4   4       78.82       93.42     17.50 o 
  -2   4   4      329.83      462.94     45.60 o 
  -1   4   4     3188.62     3326.66    108.58 o 
   0   4   4    10134.25    10670.04    313.61 o 
   1   4   4    10217.93    10571.72    310.98 o 
   3   4   4     8511.30     8006.29    292.12 o 
   4   4   4      331.63      266.58     69.24 o 
   5   4   4       67.69       20.20     57.70 o 
   6   4   4      737.43      579.03    120.88 o 
  -9   5   4     2598.01     2646.44    144.16 o 
  -8   5   4      501.90      554.24     95.93 o 
  -7   5   4        4.25       38.92     24.40 o 
  -6   5   4     1076.47     1117.40     93.78 o 
  -5   5   4     5152.64     4945.47    160.31 o 
  -4   5   4     6194.08     6053.03    189.68 o 
  -3   5   4     3944.15     3819.91    125.77 o 
  -2   5   4    10354.54    10598.64    313.43 o 
  -1   5   4     4294.78     4427.23    141.92 o 
   0   5   4      628.38      683.10     52.08 o 
   1   5   4      145.06      194.27     35.63 o 
   2   5   4     2534.85     2519.75    111.64 o 
   3   5   4     3857.29     3809.14    243.50 o 
   4   5   4     4528.60     4349.51    283.02 o 
   5   5   4     4258.72     4284.88    296.01 o 
  -9   6   4     1567.38     1622.73    157.81 o 
  -8   6   4     2922.04     2758.38    157.38 o 
  -7   6   4     5523.40     5235.00    175.73 o 
  -6   6   4     4475.60     4394.59    150.41 o 
  -5   6   4     2103.96     2119.55     89.04 o 
  -4   6   4      125.44      157.27     25.86 o 
  -3   6   4     1653.33     1759.13     96.81 o 
  -2   6   4     5617.61     5356.87    232.39 o 
  -1   6   4     5063.64     4960.18    196.88 o 
   0   6   4    17439.10    17449.43    614.47 o 
   1   6   4    12851.05    12844.19    460.58 o 
   2   6   4     1755.90     1649.56     86.87 o 
   3   6   4      170.01      117.65     33.57 o 
   4   6   4       58.32       41.54     61.16 o 
  -9   7   4      638.21      628.97     75.44 o 
  -8   7   4        0.01       66.97     54.24 o 
  -7   7   4     1709.13     1650.56     81.87 o 
  -6   7   4     2450.81     2342.09     95.18 o 
  -5   7   4     2696.49     2738.94    105.75 o 
  -4   7   4     8044.56     7575.78    285.40 o 
  -3   7   4     6009.30     6088.30    231.81 o 
  -2   7   4     2335.09     2318.32    113.11 o 
  -1   7   4      363.06      418.66     49.62 o 
   0   7   4      595.56      681.67     60.65 o 
   1   7   4     1931.02     1731.56     93.40 o 
   2   7   4     5034.62     4798.71    290.09 o 
   3   7   4     5754.29     5278.78    215.85 o 
   4   7   4     1802.42     1697.57    170.80 o 
  -8   8   4     3216.96     3282.14    162.90 o 
  -7   8   4     2223.55     2318.49    134.30 o 
  -6   8   4      708.45      759.63     53.23 o 
  -5   8   4       62.99       85.70     35.28 o 
  -4   8   4      927.06      895.40     55.22 o 
  -3   8   4     1528.30     1461.25     87.35 o 
  -2   8   4    12106.17    12067.85    442.80 o 
  -1   8   4    12412.55    12472.56    458.09 o 
   0   8   4     3708.15     3639.20    213.06 o 
   1   8   4     1383.35     1278.58     85.15 o 
   2   8   4      159.25      173.97     43.45 o 
   3   8   4      283.96      289.33     53.79 o 
  -8   9   4      538.70      510.60     66.49 o 
  -7   9   4     1155.83     1201.83    217.82 o 
  -6   9   4     4062.80     3956.90    147.80 o 
  -5   9   4     4381.99     4295.04    186.65 o 
  -4   9   4     3428.46     3673.95    165.85 o 
  -3   9   4     1647.88     1813.04    105.07 o 
  -2   9   4       60.97       62.59     37.12 o 
  -1   9   4      606.81      553.39     63.01 o 
   0   9   4     2737.43     2567.54    134.14 o 
   1   9   4     3971.27     3907.81    179.38 o 
   2   9   4     2232.99     2048.21    117.58 o 
  -7  10   4      344.05      397.74     62.18 o 
  -6  10   4        6.58       44.91     34.72 o 
  -5  10   4      455.74      499.43     65.08 o 
  -4  10   4     6368.59     6310.05    295.29 o 
  -3  10   4     8201.87     8142.33    322.21 o 
  -2  10   4     4220.17     4209.40    204.84 o 
  -1  10   4     2790.09     2860.10    198.35 o 
   0  10   4      765.81      788.91     81.04 o 
  -5  11   4     2238.26     2427.81    135.76 o 
  -4  11   4       82.67      180.13     52.11 o 
  -3  11   4        1.44       -7.90     42.35 o 
  -2  11   4      599.51      581.79     73.90 o 
   1 -11   5     1151.83     1027.94    155.22 o 
  -2 -10   5        9.09       37.51     74.15 o 
  -1 -10   5      847.80      807.81    131.56 o 
   0 -10   5     2122.37     1892.59    177.14 o 
   1 -10   5     4947.72     4643.20    301.78 o 
   2 -10   5     5768.00     5925.51    356.88 o 
   3 -10   5     2807.02     3107.49    227.34 o 
   4 -10   5      691.63      878.50    132.42 o 
  -4  -9   5     1389.67     1273.46    136.46 o 
  -3  -9   5     3460.87     3398.59    238.88 o 
  -2  -9   5     4913.17     5388.99    332.07 o 
  -1  -9   5     2898.33     2984.59    220.13 o 
   0  -9   5     2168.60     2423.73    189.84 o 
   1  -9   5       16.12       32.98     20.96 o 
   2  -9   5      931.68      977.12     97.80 o 
   3  -9   5     1853.79     2012.90    165.03 o 
   4  -9   5     2576.40     2577.22    213.21 o 
   5  -9   5     2843.44     3329.06    270.33 o 
  -5  -8   5     1349.93     1323.09    136.46 o 
  -4  -8   5      654.25      597.49     97.51 o 
  -3  -8   5       87.41       80.20     59.72 o 
  -2  -8   5     1606.75     1748.92    148.00 o 
  -1  -8   5     6282.80     6456.95    257.45 o 
   0  -8   5     8148.11     8059.76    310.81 o 
   1  -8   5     4522.95     4407.40    185.53 o 
   2  -8   5     2920.20     2855.47    234.84 o 
   3  -8   5     1344.68     1372.13    131.27 o 
   4  -8   5        4.61        5.19     52.22 o 
   5  -8   5      257.83      338.42     98.96 o 
   6  -8   5     1314.08     1434.16    187.24 o 
  -6  -7   5      640.25      669.33    101.84 o 
  -5  -7   5     3739.04     3483.99    226.48 o 
  -4  -7   5     6302.51     6651.78    368.71 o 
  -3  -7   5     4027.22     4367.97    262.25 o 
  -2  -7   5     5879.11     6471.55    253.83 o 
  -1  -7   5     1143.43     1235.52     74.06 o 
   0  -7   5      139.25      182.46     39.67 o 
   1  -7   5     1392.33     1275.73     76.74 o 
   2  -7   5     3130.49     2862.91    131.99 o 
   3  -7   5     5501.35     5608.54    344.76 o 
   4  -7   5     4652.29     4863.91    321.97 o 
   5  -7   5     2946.61     2995.84    245.23 o 
   6  -7   5      828.44      726.17    146.56 o 
  -7  -6   5     2277.35     2562.79    189.84 o 
  -6  -6   5     1849.92     1968.47    154.93 o 
  -5  -6   5      260.69      208.01     61.74 o 
  -4  -6   5      246.80      219.55     55.68 o 
  -3  -6   5     4158.45     4707.70    189.30 o 
  -2  -6   5     9479.95     9814.37    363.23 o 
  -1  -6   5     6990.19     6675.44    349.38 o 
   0  -6   5     8186.15     7738.88    289.21 o 
   1  -6   5     5201.60     4802.11    187.95 o 
   2  -6   5      655.68      636.13     47.09 o 
   3  -6   5        2.90       87.71     47.03 o 
   4  -6   5      700.54      721.83     60.42 o 
   5  -6   5     2910.34     2727.16    141.20 o 
   6  -6   5     3164.42     3023.93    160.75 o 
  -7  -5   5     1922.31     1875.86    149.16 o 
  -6  -5   5     4459.46     4609.16    267.16 o 
  -5  -5   5     4199.47     4288.63    247.25 o 
  -4  -5   5     9403.77    10045.26    802.77 o 
  -3  -5   5     3912.75     4211.30    169.54 o 
  -2  -5   5      360.29      436.51     60.59 o 
  -1  -5   5      244.56      282.41     32.53 o 
   0  -5   5     2672.18     2642.56    113.07 o 
   1  -5   5     5851.26     5043.08    192.86 o 
   2  -5   5     5620.49     5263.41    163.41 o 
   3  -5   5     7009.41     6874.86    270.85 o 
   4  -5   5     4516.07     4409.28    191.52 o 
   5  -5   5     1294.63     1283.88     87.68 o 
   6  -5   5       27.27       25.16     40.81 o 
   7  -5   5      514.88      485.99     75.14 o 
  -8  -4   5     2561.66     2629.15    185.80 o 
  -7  -4   5     1358.93     1297.12    115.69 o 
  -6  -4   5      267.95      262.83     56.26 o 
  -5  -4   5     1548.32     1558.35     82.60 o 
  -4  -4   5    10783.87    11389.50    412.09 o 
  -3  -4   5     8182.25     7792.82    392.37 o 
  -2  -4   5    10269.50     9758.02    354.02 o 
  -1  -4   5     8072.72     7651.01    280.68 o 
   0  -4   5     3947.41     3929.25    154.61 o 
   1  -4   5     1449.93     1500.14     55.22 o 
   2  -4   5       44.37       75.10     15.70 o 
   3  -4   5     3398.96     3235.46    141.87 o 
   4  -4   5     3796.30     3653.08    163.64 o 
   5  -4   5     3921.56     3870.89    179.63 o 
   6  -4   5     4409.09     4306.81    315.91 o 
   7  -4   5     1924.97     2118.61    276.68 o 
  -8  -3   5     2325.12     2452.58    172.53 o 
  -7  -3   5     4246.69     4278.82    247.54 o 
  -6  -3   5     9285.00     9003.24    276.61 o 
  -5  -3   5     5592.57     5424.73    173.03 o 
  -4  -3   5     2835.79     2953.71    121.05 o 
  -3  -3   5      717.34      746.62     66.23 o 
  -2  -3   5     1093.45     1194.13     62.73 o 
  -1  -3   5     3066.62     2951.44    120.27 o 
   0  -3   5     5349.02     5003.17    189.49 o 
   1  -3   5    15347.82    15084.54    521.65 o 
   2  -3   5    14080.03    14500.17    733.09 o 
   3  -3   5     4827.04     4773.03    290.52 o 
   4  -3   5      219.53      218.69     60.01 o 
   5  -3   5      100.97      124.35     60.30 o 
   6  -3   5     1053.08     1111.07    149.30 o 
   7  -3   5     1933.54     2340.29    164.74 o 
  -8  -2   5     1448.88     2731.86    223.30 o 
  -7  -2   5      166.76      168.86     35.27 o 
  -6  -2   5     6843.04     7916.77    824.40 o 
  -5  -2   5     4120.42     4516.84    176.60 o 
  -4  -2   5     6567.69     6973.46    212.54 o 
  -3  -2   5     9735.94     9946.27    292.62 o 
  -2  -2   5    11891.16    12270.39    435.78 o 
  -1  -2   5     6904.48     7134.92    260.71 o 
   0  -2   5      478.21      593.04     33.51 o 
   1  -2   5     2059.59     2296.38     75.69 o 
   2  -2   5     2123.30     2165.49     80.98 o 
   3  -2   5     4439.64     4564.44    276.39 o 
   4  -2   5     7244.12     7518.73    299.61 o 
   5  -2   5     5274.11     5386.70    231.42 o 
   6  -2   5     1311.39     1387.59    236.86 o 
   7  -2   5      567.78      519.31    110.50 o 
  -8  -1   5     5508.09     5588.83    298.31 o 
  -7  -1   5     5028.36     4781.98    295.43 o 
  -6  -1   5     5319.36     5219.64    169.67 o 
  -5  -1   5     3527.19     3528.78    119.64 o 
  -4  -1   5      122.32      177.08     24.81 o 
  -3  -1   5      545.09      528.55     29.82 o 
  -2  -1   5     4006.68     3682.83    141.47 o 
  -1  -1   5    18456.96    18700.39    532.15 o 
   0  -1   5    19024.32    20582.62    741.71 o 
   1  -1   5     8681.69     9181.94    267.16 o 
   2  -1   5     3323.61     3505.64    248.84 o 
   3  -1   5      402.08      418.19     41.20 o 
   4  -1   5      279.17      301.44     46.59 o 
   5  -1   5     1845.44     1717.99    100.82 o 
   6  -1   5     4989.13     5290.55    461.90 o 
   7  -1   5     4743.82     5773.28    366.40 o 
  -9   0   5      143.17      178.44     83.52 o 
  -8   0   5     1966.01     1850.02    194.89 o 
  -7   0   5     1181.33     1338.85     99.10 o 
  -6   0   5     4388.30     4417.77    179.25 o 
  -5   0   5    10386.90     9718.16    310.05 o 
  -4   0   5    13592.49    12559.90    366.12 o 
  -3   0   5    10417.01    10354.32    302.43 o 
  -2   0   5     3338.79     3453.01    170.91 o 
  -1   0   5        7.05       52.84     11.31 o 
   0   0   5      514.45      586.83     54.09 o 
   1   0   5     4018.86     3649.27    138.89 o 
   2   0   5     9281.67     9158.51    268.19 o 
   3   0   5    10242.28    10119.35    383.03 o 
   4   0   5     4555.08     4568.56    194.79 o 
   5   0   5     1740.23     1544.64     96.80 o 
   6   0   5       18.62       -2.31     59.72 o 
   7   0   5       80.66       76.74     73.28 o 
  -9   1   5     3681.59     3563.17    174.79 o 
  -8   1   5     5039.45     4631.90    212.34 o 
  -7   1   5     4436.30     4140.25    220.51 o 
  -6   1   5      284.80      231.25     28.62 o 
  -5   1   5      379.74      340.49     50.78 o 
  -4   1   5      818.27      828.57     56.72 o 
  -3   1   5     9713.88     9284.40    272.65 o 
  -2   1   5    15362.13    15595.98    446.50 o 
  -1   1   5    14348.64    15039.64    431.83 o 
   0   1   5    14286.22    14592.70    510.01 o 
   1   1   5     3104.04     3215.28    103.65 o 
   2   1   5       42.94       57.48     15.23 o 
   3   1   5      664.72      747.77     53.72 o 
   4   1   5     3879.47     3825.01    168.48 o 
   5   1   5     7000.08     6799.20    399.87 o 
   6   1   5     3358.60     3318.68    245.23 o 
  -9   2   5      296.28      298.77    131.27 o 
  -8   2   5     1970.84     1904.88    109.17 o 
  -7   2   5     5258.14     4760.66    160.62 o 
  -6   2   5     7225.85     6357.92    372.82 o 
  -5   2   5    10172.09     9529.51    286.11 o 
  -4   2   5     6796.58     6734.39    204.73 o 
  -3   2   5     1625.77     1640.55     60.18 o 
  -2   2   5       18.29       43.54     13.09 o 
  -1   2   5     1692.76     1593.74     58.92 o 
   0   2   5     5998.06     6017.54    182.30 o 
   1   2   5    10196.62     9759.80    449.70 o 
   2   2   5     7613.06     7852.78    234.41 o 
   3   2   5     3737.72     3776.90    124.11 o 
   4   2   5      841.35      766.56     96.36 o 
   5   2   5      228.82      181.18     71.55 o 
   6   2   5      323.28      188.68     86.55 o 
  -9   3   5     3821.11     3595.37    278.55 o 
  -8   3   5     1403.36     1393.68    285.04 o 
  -7   3   5     1977.43     2004.32    148.44 o 
  -6   3   5       23.17       40.19     20.99 o 
  -5   3   5     3510.33     3489.27    136.59 o 
  -4   3   5    10807.97    10078.67    299.56 o 
  -3   3   5    14984.65    14132.88    410.57 o 
  -2   3   5    16702.01    16745.33    482.81 o 
  -1   3   5     5596.73     5764.54    176.23 o 
   0   3   5     1783.26     1844.91     68.59 o 
   1   3   5       51.23       82.68     18.13 o 
   2   3   5     2173.32     2125.50     77.79 o 
   3   3   5     8226.78     7791.76    283.22 o 
   4   3   5     4940.47     4803.04    295.72 o 
   5   3   5     4193.82     4063.60    276.39 o 
   6   3   5     2185.32     2002.80    192.43 o 
  -9   4   5     1260.92     1369.01    203.97 o 
  -8   4   5     3504.63     3583.89    170.43 o 
  -7   4   5     8795.12     8584.28    269.32 o 
  -6   4   5     6393.84     6019.86    193.78 o 
  -5   4   5     3175.43     3081.05    108.93 o 
  -4   4   5      723.20      720.01     39.83 o 
  -3   4   5       37.25       65.73     18.83 o 
  -2   4   5     1914.54     1952.27     73.15 o 
  -1   4   5     7040.10     7455.81    226.57 o 
   0   4   5     9208.84     9814.94    292.74 o 
   1   4   5     6677.48     6678.83    249.09 o 
   2   4   5     3578.04     3281.46    207.15 o 
   3   4   5     1246.42     1152.02     67.44 o 
   4   4   5        5.65       31.74     49.05 o 
   5   4   5     1067.76     1031.41    132.14 o 
  -9   5   5     2054.01     2124.84    214.36 o 
  -8   5   5      520.78      486.19    145.55 o 
  -7   5   5      442.77      493.00     44.82 o 
  -6   5   5     4040.27     4071.52    167.89 o 
  -5   5   5     7542.18     7444.94    232.77 o 
  -4   5   5     9247.34     9279.88    281.53 o 
  -3   5   5     7581.24     7772.65    237.66 o 
  -2   5   5     5957.46     6164.72    193.11 o 
  -1   5   5     1420.83     1480.48     63.70 o 
   0   5   5      637.03      677.87     53.91 o 
   1   5   5     5164.31     5072.52    200.14 o 
   2   5   5     3824.84     3800.35    157.23 o 
   3   5   5     4565.26     4412.88    179.19 o 
   4   5   5     3955.76     3792.40    259.37 o 
   5   5   5     2819.04     2658.86    221.86 o 
  -9   6   5     5130.84     4905.08    394.24 o 
  -8   6   5     3727.12     3500.33    165.95 o 
  -7   6   5     3146.23     3180.11    135.10 o 
  -6   6   5     2344.34     2463.00    132.87 o 
  -5   6   5     1082.84     1099.33    122.61 o 
  -4   6   5      408.67      440.74     78.32 o 
  -3   6   5     3680.46     3755.32    129.76 o 
  -2   6   5     6636.39     6624.83    271.15 o 
  -1   6   5     6445.79     6395.92    248.33 o 
   0   6   5     4779.00     4977.52    202.57 o 
   1   6   5     2099.78     2111.37    106.50 o 
   2   6   5      488.80      442.58     49.13 o 
   3   6   5      100.81       97.33     33.68 o 
   4   6   5      445.07      435.07     95.21 o 
  -9   7   5       81.50      132.06     51.26 o 
  -8   7   5      646.95      612.09    162.28 o 
  -7   7   5     2755.58     2664.56    149.58 o 
  -6   7   5     5037.24     5058.31    174.87 o 
  -5   7   5     7923.44     8011.77    255.73 o 
  -4   7   5     6632.26     6839.19    222.06 o 
  -3   7   5     2724.55     2912.90    128.56 o 
  -2   7   5       47.04      128.77     43.71 o 
  -1   7   5     1213.87     1203.59     79.65 o 
   0   7   5     2303.98     2327.61    118.48 o 
   1   7   5     4188.83     3979.80    174.09 o 
   2   7   5     5060.65     5050.56    208.92 o 
   3   7   5     4623.75     4386.92    187.56 o 
  -8   8   5     2336.73     2460.88    228.93 o 
  -7   8   5     1546.12     1696.27    120.87 o 
  -6   8   5       25.89       83.30     30.28 o 
  -5   8   5      603.94      690.55     53.75 o 
  -4   8   5     2456.80     2435.18    101.04 o 
  -3   8   5     4079.62     3815.55    168.98 o 
  -2   8   5     3738.49     3850.14    172.97 o 
  -1   8   5     2742.08     3078.33    150.47 o 
   0   8   5     2388.86     2385.94    125.16 o 
   1   8   5      242.51      236.06     49.51 o 
   2   8   5       66.38       61.70     40.59 o 
  -8   9   5     2229.23     2248.59    130.04 o 
  -7   9   5     5099.25     4778.55    173.44 o 
  -6   9   5     3972.53     4061.47    153.21 o 
  -5   9   5     2843.98     2993.36    121.51 o 
  -4   9   5     1036.92     1203.62     88.53 o 
  -3   9   5       32.66       40.62     39.93 o 
  -2   9   5     1109.07     1085.62     85.37 o 
  -1   9   5     2404.73     2385.03    130.78 o 
   0   9   5     3491.76     3403.18    165.38 o 
   1   9   5     4350.26     4409.33    200.77 o 
  -6  10   5      601.12      572.18     70.33 o 
  -5  10   5     2390.97     2305.81    131.48 o 
  -4  10   5     2232.74     2191.76    126.76 o 
  -3  10   5     2290.85     2603.16    139.49 o 
  -2  10   5     3391.29     3776.99    181.22 o 
  -1  10   5     1126.77     1016.98    100.69 o 
  -2 -10   6      549.13      570.95    119.15 o 
  -1 -10   6     1413.20     1441.66    166.18 o 
   0 -10   6     3245.23     3224.05    242.92 o 
   1 -10   6     4684.52     4608.87    294.56 o 
   2 -10   6     2804.09     3163.17    231.38 o 
   3 -10   6     1350.72     1545.23    158.10 o 
  -3  -9   6     3442.24     3620.74    252.15 o 
  -2  -9   6     3762.77     3803.94    259.94 o 
  -1  -9   6     1447.60     1470.80    149.16 o 
   0  -9   6        5.96        5.11     30.94 o 
   1  -9   6      326.46      336.42     50.08 o 
   2  -9   6     1984.98     2183.70    173.97 o 
   3  -9   6     3829.66     4039.65    280.14 o 
   4  -9   6     2401.69     2470.18    212.05 o 
  -5  -8   6      806.69      744.06    112.81 o 
  -4  -8   6        1.46        5.19     57.41 o 
  -3  -8   6      714.81      726.17    104.15 o 
  -2  -8   6     3704.36     3865.39    251.29 o 
  -1  -8   6     5722.42     5626.13    230.32 o 
   0  -8   6     4633.77     4545.67    192.37 o 
   1  -8   6     3564.49     3530.83    189.55 o 
   2  -8   6      798.13      819.64     97.23 o 
   3  -8   6      122.77      115.40     60.01 o 
   4  -8   6      266.37      272.35     83.96 o 
   5  -8   6     1388.85     1315.01    168.20 o 
  -6  -7   6     3390.99     3333.39    231.09 o 
  -5  -7   6     4350.98     4321.52    268.31 o 
  -4  -7   6     5957.15     5742.41    329.76 o 
  -3  -7   6     3555.98     3713.06    234.84 o 
  -2  -7   6      645.86      676.87     58.82 o 
  -1  -7   6        1.64       25.10     26.49 o 
   0  -7   6      966.10      947.95     64.92 o 
   1  -7   6     3936.08     3635.18    220.71 o 
   2  -7   6     4366.80     3914.44    254.46 o 
   3  -7   6     5965.37     5706.64    356.30 o 
   4  -7   6     2860.81     2942.75    230.52 o 
   5  -7   6     1288.62     1290.48    167.62 o 
  -6  -6   6      538.97      558.26     93.48 o 
  -5  -6   6       51.90       71.26     53.95 o 
  -4  -6   6     1938.68     1995.88    151.47 o 
  -3  -6   6     3854.82     4205.61    243.93 o 
  -2  -6   6     6412.30     6397.89    343.32 o 
  -1  -6   6     7684.25     7222.12    274.85 o 
   0  -6   6     3914.14     3708.90    154.22 o 
   1  -6   6     1794.32     1771.34     88.50 o 
   2  -6   6       28.48       44.43     42.70 o 
   3  -6   6     1403.73     1338.09    128.38 o 
   4  -6   6     2004.81     1920.00    173.97 o 
   5  -6   6     3308.37     3111.82    257.35 o 
   6  -6   6     2681.72     2540.58    253.31 o 
  -7  -5   6     3187.20     3102.59    207.15 o 
  -6  -5   6     5576.91     5646.63    316.49 o 
  -5  -5   6     5090.04     5469.16    306.83 o 
  -4  -5   6     2171.33     2390.08    278.70 o 
  -3  -5   6      762.11      796.27     85.97 o 
  -2  -5   6        4.28       10.71     22.01 o 
  -1  -5   6     2820.72     2757.16    121.43 o 
   0  -5   6     5967.88     5576.98    215.50 o 
   1  -5   6     8265.62     7561.88    281.99 o 
   2  -5   6     4427.23     4186.63    167.60 o 
   3  -5   6     4613.01     4498.95    291.10 o 
   4  -5   6     1717.83     1697.28    158.68 o 
   5  -5   6        0.21       65.20     72.70 o 
   6  -5   6      417.80      360.05    116.84 o 
  -8  -4   6     1295.90     1306.06    127.81 o 
  -7  -4   6      320.09      266.58     63.47 o 
  -6  -4   6      202.37      245.72     42.06 o 
  -5  -4   6     1884.72     1929.36     97.10 o 
  -4  -4   6     7726.84     7577.01    392.08 o 
  -3  -4   6     9892.40     9796.51    360.83 o 
  -2  -4   6     6615.81     6517.77    248.71 o 
  -1  -4   6     4901.36     4644.52    182.36 o 
   0  -4   6     1650.90     1627.83     79.60 o 
   1  -4   6      592.28      624.62     44.36 o 
   2  -4   6     1548.70     1720.61    123.07 o 
   3  -4   6     4245.75     3940.98    257.92 o 
   4  -4   6     4551.86     4734.89    205.12 o 
   5  -4   6     4628.78     4632.24    324.28 o 
   6  -4   6     2291.93     2387.18    318.94 o 
  -8  -3   6     4088.75     4013.97    243.79 o 
  -7  -3   6     5916.20     5934.12    240.06 o 
  -6  -3   6     3562.19     3685.37    221.28 o 
  -5  -3   6     2804.07     2731.57    123.79 o 
  -4  -3   6      958.23      873.81     59.77 o 
  -3  -3   6      701.30      821.61     55.15 o 
  -2  -3   6     4611.85     4469.26    177.00 o 
  -1  -3   6     7360.48     7333.75    272.90 o 
   0  -3   6     7074.70     6901.82    257.06 o 
   1  -3   6    12953.36    14028.62    623.15 o 
   2  -3   6     6660.79     7261.81    225.12 o 
   3  -3   6      335.09      323.07     41.93 o 
   4  -3   6       35.42       23.99     28.60 o 
   5  -3   6      977.96     1090.13    159.25 o 
   6  -3   6     2800.36     3108.29    333.80 o 
  -8  -2   6       75.81       36.93     44.14 o 
  -7  -2   6      454.69      570.02     59.56 o 
  -6  -2   6     3953.91     3845.37    164.68 o 
  -5  -2   6     6094.46     6287.11    332.94 o 
  -4  -2   6     6984.13     7626.94    328.11 o 
  -3  -2   6     8947.31     8968.45    266.47 o 
  -2  -2   6     7170.01     7245.23    411.99 o 
  -1  -2   6      114.08      136.17     36.64 o 
   0  -2   6      334.40      381.16     28.79 o 
   1  -2   6     3997.01     4147.53    129.83 o 
   2  -2   6     5146.52     5559.55    169.16 o 
   3  -2   6     7748.36     8050.85    494.35 o 
   4  -2   6     4963.35     5094.69    218.53 o 
   5  -2   6     1753.85     1740.65    108.19 o 
   6  -2   6      435.41      437.62     84.39 o 
  -9  -1   6     4449.80     3704.12    253.88 o 
  -8  -1   6     3157.68     3413.02    179.80 o 
  -7  -1   6     3605.90     3943.30    259.02 o 
  -6  -1   6     2448.89     2467.17    161.42 o 
  -5  -1   6      113.89      121.23     29.37 o 
  -4  -1   6     1537.59     1733.17    131.27 o 
  -3  -1   6     5442.75     5892.45    179.20 o 
  -2  -1   6     9825.56     9919.01    290.30 o 
  -1  -1   6    16124.68    16406.40    470.77 o 
   0  -1   6     9700.06    10137.01    375.14 o 
   1  -1   6     1728.80     1913.98     74.06 o 
   2  -1   6      930.68      896.89     41.03 o 
   3  -1   6      200.03      236.83     35.62 o 
   4  -1   6     2105.05     2016.09    108.32 o 
   5  -1   6     3487.86     3302.02    162.98 o 
   6  -1   6     4337.78     4376.44    342.02 o 
  -9   0   6       22.61       54.98     41.90 o 
  -8   0   6      366.32      408.72     80.63 o 
  -7   0   6     2971.39     3063.60    114.45 o 
  -6   0   6     7663.56     7510.98    234.52 o 
  -5   0   6    10730.42    10379.09    310.63 o 
  -4   0   6     9732.33     9484.64    282.92 o 
  -3   0   6     2317.21     2193.76     76.61 o 
  -2   0   6      153.44      162.58     23.56 o 
  -1   0   6     2032.45     2134.89     73.46 o 
   0   0   6     3832.79     3976.98    158.77 o 
   1   0   6     9467.22     9420.14    277.12 o 
   2   0   6     9244.75     9261.48    274.20 o 
   3   0   6     5790.71     5672.44    230.31 o 
   4   0   6     2507.60     2463.53    125.15 o 
   5   0   6      204.40      155.36     45.74 o 
   6   0   6      464.84      409.39     94.63 o 
  -9   1   6     3296.37     3200.11    343.18 o 
  -8   1   6     3147.68     3111.06    275.36 o 
  -7   1   6     1388.84     1413.89    114.50 o 
  -6   1   6       17.60       43.63     25.17 o 
  -5   1   6     2000.74     2074.18    121.36 o 
  -4   1   6     6474.32     6160.17    189.51 o 
  -3   1   6     9412.64     9399.96    278.57 o 
  -2   1   6    10577.35    10699.86    312.50 o 
  -1   1   6     6850.14     7115.03    213.31 o 
   1   1   6      100.52      114.09     26.69 o 
   2   1   6      663.93      680.76     37.90 o 
   3   1   6     3072.60     3004.65    137.70 o 
   4   1   6     5187.48     5118.30    282.30 o 
   5   1   6     5241.18     4957.67    315.91 o 
   6   1   6     2625.75     2757.53    223.88 o 
  -9   2   6     1261.72     1205.89    181.04 o 
  -8   2   6     4955.21     4532.67    159.30 o 
  -7   2   6     6312.97     5667.67    187.01 o 
  -6   2   6     6804.74     6408.35    203.60 o 
  -5   2   6     5020.38     4652.34    188.18 o 
  -4   2   6     1636.56     1597.50     80.11 o 
  -3   2   6       68.77       71.15     23.15 o 
  -2   2   6     1427.94     1520.47     73.11 o 
  -1   2   6     7914.48     7931.60    237.95 o 
   0   2   6    10777.78    10562.25    312.09 o 
   1   2   6     7472.14     7502.92    226.58 o 
   2   2   6     5322.10     5473.14    170.62 o 
   3   2   6     1593.73     1706.80    133.29 o 
   4   2   6       28.25       -4.04     46.74 o 
   5   2   6      318.14      232.82     76.17 o 
  -9   3   6     1965.37     1911.44    126.37 o 
  -8   3   6      462.24      408.14     95.93 o 
  -7   3   6      114.17      195.47     83.06 o 
  -6   3   6     2320.84     2331.27    158.88 o 
  -5   3   6     5422.59     5131.49    212.88 o 
  -4   3   6    10565.25     9691.57    290.94 o 
  -3   3   6     9712.69     8810.66    263.74 o 
  -2   3   6     8206.16     7855.32    236.96 o 
  -1   3   6     1234.04     1205.65     53.07 o 
   0   3   6       87.12      126.99     22.17 o 
   1   3   6     1664.44     1783.40     89.38 o 
   2   3   6     4628.86     4567.61    289.80 o 
   3   3   6     5605.17     4973.25    297.16 o 
   4   3   6     4975.15     4476.45    284.75 o 
   5   3   6     3101.35     2922.27    227.34 o 
  -9   4   6     2614.68     2726.31    149.45 o 
  -8   4   6     4892.26     4925.87    172.18 o 
  -7   4   6     5767.67     5108.33    173.76 o 
  -6   4   6     2717.10     2605.49    100.09 o 
  -5   4   6      779.35      755.72     45.48 o 
  -4   4   6       10.74       84.06     24.30 o 
  -3   4   6     3620.17     3672.43    123.85 o 
  -2   4   6     7703.91     7182.88    220.97 o 
  -1   4   6     6019.12     6104.78    192.16 o 
   0   4   6     8889.30     9310.73    282.16 o 
   1   4   6     5768.72     5746.73    221.49 o 
   2   4   6     1508.33     1478.75     81.44 o 
   3   4   6       34.56       25.39     42.41 o 
   4   4   6      852.79      736.84    106.17 o 
  -9   5   6      115.36      120.41     48.23 o 
  -8   5   6      474.08      441.22     47.30 o 
  -7   5   6     2336.11     2298.75    114.07 o 
  -6   5   6     5310.48     5379.23    180.25 o 
  -5   5   6     5645.56     5626.23    184.01 o 
  -4   5   6     5842.89     5937.63    191.17 o 
  -3   5   6     4084.33     4268.50    143.38 o 
  -2   5   6     2198.42     2314.89     89.26 o 
  -1   5   6      290.91      335.02     34.23 o 
   0   5   6     2464.77     2641.20    123.63 o 
   1   5   6     3206.80     3306.05    144.91 o 
   2   5   6     5626.31     4901.32    518.73 o 
   3   5   6     5208.60     4871.12    307.26 o 
   4   5   6     2237.86     2019.54    179.16 o 
  -9   6   6     3620.07     3460.47    173.97 o 
  -8   6   6     2237.74     2239.49    106.12 o 
  -7   6   6     2064.19     2134.81    122.50 o 
  -6   6   6      484.80      497.77     73.86 o 
  -5   6   6      842.28      909.18    104.61 o 
  -4   6   6     3747.15     3790.92    161.49 o 
  -3   6   6     4127.23     4076.90    141.47 o 
  -2   6   6     9059.66     9300.03    309.25 o 
  -1   6   6     7461.23     7868.03    326.88 o 
   0   6   6     3340.97     3537.23    158.97 o 
   1   6   6      152.57      179.13     42.20 o 
   2   6   6       62.33       59.00     34.37 o 
   3   6   6      605.70      470.55     94.34 o 
  -9   7   6      394.40      433.75    167.62 o 
  -8   7   6     1377.94     1433.20    128.53 o 
  -7   7   6     2915.41     3040.25    122.84 o 
  -6   7   6     4589.02     4709.78    167.31 o 
  -5   7   6     5508.20     5859.45    198.68 o 
  -4   7   6     3633.35     3870.24    192.00 o 
  -3   7   6       87.98       99.34     29.45 o 
  -2   7   6      381.86      414.98     55.91 o 
  -1   7   6      951.34      921.19     73.60 o 
   0   7   6     4632.88     4767.01    205.65 o 
   1   7   6     5781.90     5739.25    236.23 o 
   2   7   6     4132.21     4034.22    179.79 o 
  -8   8   6      981.41     1045.65     89.58 o 
  -7   8   6       23.69       62.26     34.75 o 
  -6   8   6      805.38      868.81     63.43 o 
  -5   8   6     1747.13     1725.54    104.65 o 
  -4   8   6     5123.18     4931.88    210.40 o 
  -3   8   6     5296.93     5089.76    215.79 o 
  -2   8   6     4592.34     4782.82    208.94 o 
  -1   8   6     1518.13     1601.94    102.70 o 
   0   8   6      308.00      376.74     60.22 o 
   1   8   6       35.39       43.96     50.92 o 
  -7   9   6     3409.10     3597.39    144.40 o 
  -6   9   6     2898.55     3042.38    128.45 o 
  -5   9   6      839.10     1085.47     85.89 o 
  -4   9   6       65.18      116.81     45.58 o 
  -3   9   6       82.32      114.05     47.81 o 
  -2   9   6     2499.26     2478.90    135.84 o 
  -1   9   6     3866.72     3983.95    274.22 o 
   0   9   6     4406.57     4276.51    199.55 o 
  -6  10   6     2100.37     2207.37    133.35 o 
  -5  10   6     3294.12     3340.95    170.49 o 
  -4  10   6     4774.35     4848.36    220.31 o 
  -3  10   6     2800.94     2891.35    174.26 o 
  -2  10   6      916.10     1012.55     96.90 o 
   0 -10   7     3576.36     3745.38    261.39 o 
   1 -10   7     2883.60     3188.85    227.34 o 
  -3  -9   7     2341.60     2463.84    203.97 o 
  -2  -9   7     1256.42     1269.71    141.94 o 
  -1  -9   7       12.14       91.46     62.89 o 
   0  -9   7      372.44      308.20     50.05 o 
   1  -9   7     1418.88     1394.48     90.98 o 
   2  -9   7     2198.50     2465.28    198.20 o 
   3  -9   7     3010.82     3260.98    250.42 o 
  -4  -8   7      176.87      198.78     76.74 o 
  -3  -8   7     2073.68     2066.56    176.57 o 
  -2  -8   7     4754.07     4728.60    293.41 o 
  -1  -8   7     4349.02     4347.94    188.70 o 
   0  -8   7     3181.66     3185.41    148.01 o 
   1  -8   7     1297.22     1359.07     85.06 o 
   2  -8   7       66.15       92.61     57.99 o 
   3  -8   7      116.80      174.83     74.43 o 
   4  -8   7      951.06      957.55    145.98 o 
  -5  -7   7     4101.44     4155.34    271.48 o 
  -4  -7   7     3610.80     3896.84    252.15 o 
  -3  -7   7      535.48      599.68     62.35 o 
  -2  -7   7        8.82        7.69     27.76 o 
  -1  -7   7      935.06      865.34     64.46 o 
   0  -7   7     1981.34     1835.43     97.76 o 
   1  -7   7     4127.98     3924.50    167.79 o 
   2  -7   7     5149.62     4903.44    313.89 o 
   3  -7   7     3675.90     3402.92    248.69 o 
   4  -7   7     1080.74      873.59    134.44 o 
   5  -7   7       32.82       36.35     75.59 o 
  -6  -6   7       13.54      -16.16     49.62 o 
  -5  -6   7     1018.74     1225.28    121.17 o 
  -4  -6   7     3702.60     4147.51    365.68 o 
  -3  -6   7     4531.85     4553.19    269.46 o 
  -2  -6   7     6123.87     6295.42    249.96 o 
  -1  -6   7     3969.51     3941.37    167.01 o 
   0  -6   7     1776.28     1654.65     88.81 o 
   1  -6   7      235.89      207.98     35.62 o 
   2  -6   7      475.43      451.22     80.20 o 
   3  -6   7     4746.34     4635.41    308.99 o 
   4  -6   7     7335.94     7306.69    463.05 o 
   5  -6   7     3528.39     3375.80    278.70 o 
  -7  -5   7     4442.10     4464.33    277.25 o 
  -6  -5   7     4601.68     4606.56    274.66 o 
  -5  -5   7     1328.17     1424.96    136.61 o 
  -4  -5   7      598.89      486.81     75.30 o 
  -3  -5   7        3.40       49.06     28.07 o 
  -2  -5   7      976.51     1044.90     67.01 o 
  -1  -5   7     4665.45     4530.55    183.44 o 
   0  -5   7     7778.62     7555.70    285.33 o 
   1  -5   7     6624.17     6124.51    236.78 o 
   2  -5   7     3116.01     2993.53    210.61 o 
   3  -5   7     1009.90      955.82    113.96 o 
   4  -5   7        4.88       -9.23     56.55 o 
   5  -5   7      392.96      536.62    120.88 o 
  -7  -4   7       44.29       55.10     55.39 o 
  -6  -4   7     1629.47     1626.59    137.62 o 
  -5  -4   7     4175.92     4496.40    293.55 o 
  -4  -4   7     8538.21     8646.44    327.28 o 
  -3  -4   7     6147.55     6052.58    299.04 o 
  -2  -4   7     5420.13     5335.72    212.72 o 
  -1  -4   7     1817.24     1883.91     93.04 o 
   0  -4   7       34.18       53.50     23.42 o 
   1  -4   7     3708.09     3664.02    236.57 o 
   2  -4   7     7126.89     6865.27    407.08 o 
   3  -4   7     6170.84     6029.18    375.06 o 
   4  -4   7     4801.62     4615.22    313.89 o 
   5  -4   7     3678.02     3494.09    271.19 o 
   6  -4   7      798.53      832.91    152.04 o 
  -7  -3   7     2523.53     2165.36    141.22 o 
  -6  -3   7     2800.04     2859.23    173.68 o 
  -5  -3   7      827.20      914.52    128.38 o 
  -4  -3   7      229.82      316.14     41.97 o 
  -3  -3   7     2904.75     2922.20    147.86 o 
  -2  -3   7     7113.13     6911.23    263.85 o 
  -1  -3   7     8481.39     8255.24    307.35 o 
   0  -3   7     8136.40     8107.58    456.99 o 
   1  -3   7     4851.41     5174.16    405.49 o 
   2  -3   7      669.60      625.77     82.22 o 
   3  -3   7       25.06       29.65     29.62 o 
   4  -3   7     1048.31     1114.90     84.04 o 
   5  -3   7     1882.55     1579.88    107.22 o 
   6  -3   7     2447.71     2632.49    500.85 o 
  -8  -2   7      354.15      388.04     55.62 o 
  -7  -2   7     2471.01     2632.90    196.18 o 
  -6  -2   7     6165.79     6173.76    246.11 o 
  -5  -2   7     5243.12     5450.15    229.36 o 
  -4  -2   7     8216.60     8110.30    306.82 o 
  -3  -2   7     4954.89     5022.88    295.43 o 
  -2  -2   7      827.29      974.93     59.98 o 
  -1  -2   7      558.85      602.05     44.95 o 
   1  -2   7     8920.92     9081.03    375.63 o 
   2  -2   7     7570.10     7874.21    365.10 o 
   3  -2   7     6835.93     7227.82    289.66 o 
   5  -2   7     1074.48     1000.20     85.37 o 
   6  -2   7        7.19       26.47     50.70 o 
  -9  -1   7     2877.10     2692.91    219.26 o 
  -8  -1   7     3715.24     3798.38    208.30 o 
  -7  -1   7     1696.29     1825.29    180.89 o 
  -6  -1   7       34.88       65.43     33.20 o 
  -5  -1   7      285.23      315.25     42.19 o 
  -4  -1   7     4257.12     4384.37    178.74 o 
  -3  -1   7     9086.44     9307.06    342.14 o 
  -2  -1   7    12939.25    13088.26    381.36 o 
  -1  -1   7     7403.73     7422.67    223.00 o 
   1  -1   7      431.50      456.64     30.80 o 
   2  -1   7      132.80      173.98     32.82 o 
   3  -1   7     1569.66     1678.52    142.81 o 
   4  -1   7     2394.37     2279.03    122.59 o 
   5  -1   7     3598.57     3379.76    171.63 o 
  -9   0   7      522.87      576.43    116.56 o 
  -8   0   7     2460.06     2381.25    154.21 o 
  -7   0   7     4089.70     4365.52    258.44 o 
  -6   0   7     9536.69     9594.16    499.45 o 
  -5   0   7     7603.78     7468.40    231.03 o 
  -4   0   7     3265.52     3191.40    108.73 o 
  -3   0   7      348.49      343.66     25.91 o 
  -2   0   7     2518.87     2634.06     89.99 o 
  -1   0   7     8134.67     8366.48    249.06 o 
   0   0   7     7388.46     7257.03    277.40 o 
   1   0   7     9877.50     9953.76    294.12 o 
   2   0   7     7886.37     7500.85    425.26 o 
   3   0   7     4249.78     4094.56    180.13 o 
   4   0   7      557.90      523.10     61.74 o 
   5   0   7      113.63      178.87     72.70 o 
  -9   1   7     2270.42     2100.86    135.02 o 
  -8   1   7      843.52     1047.49    212.63 o 
  -7   1   7      269.18      270.97     36.74 o 
  -6   1   7     1500.54     1584.82    140.00 o 
  -5   1   7     5334.58     5122.48    165.11 o 
  -4   1   7    10054.13    10042.44    300.49 o 
  -3   1   7     6763.49     6822.32    208.61 o 
  -2   1   7     5220.04     5267.05    163.93 o 
  -1   1   7     3949.98     3937.13    127.15 o 
   0   1   7      693.54      747.82     47.54 o 
   1   1   7      520.63      592.51     37.03 o 
   2   1   7     1670.60     1685.81     68.15 o 
   3   1   7     4780.47     4517.22    194.48 o 
   4   1   7     4826.67     4767.26    296.01 o 
   5   1   7     2711.38     2564.81    206.86 o 
  -9   2   7     2514.28     2683.10    193.88 o 
  -8   2   7     6570.66     6514.58    216.75 o 
  -7   2   7     6091.75     5298.87    178.12 o 
  -6   2   7     3714.92     3390.96    153.63 o 
  -5   2   7     2063.22     1985.75     78.77 o 
  -4   2   7      213.29      225.06     24.97 o 
  -3   2   7     2473.70     2479.11     88.50 o 
  -2   2   7     4908.27     4879.34    154.78 o 
  -1   2   7    10910.31    10921.31    392.82 o 
   0   2   7    11031.04    11114.68    329.62 o 
   1   2   7     6464.82     6374.54    199.35 o 
   2   2   7     2496.76     2405.21     89.28 o 
   3   2   7      185.39      175.12     54.53 o 
   4   2   7      274.57      334.09     78.76 o 
   5   2   7      878.66      793.10    120.02 o 
  -9   3   7      765.82      789.83    107.61 o 
  -8   3   7      118.62      162.39     58.15 o 
  -7   3   7     1159.89     1047.71    123.39 o 
  -6   3   7     5403.39     5144.19    171.59 o 
  -5   3   7     6910.66     6385.38    203.16 o 
  -4   3   7     7119.83     6715.33    210.12 o 
  -3   3   7     6775.69     6475.42    201.58 o 
  -2   3   7     2622.56     2579.81     93.18 o 
  -1   3   7        4.51       43.98     29.20 o 
   0   3   7      625.70      689.32     42.93 o 
   1   3   7     4227.37     4232.94    179.22 o 
   2   3   7     4820.05     4741.31    188.00 o 
   3   3   7     3775.16     3241.65    218.11 o 
   4   3   7     3759.30     3511.11    245.81 o 
  -9   4   7     3871.17     3666.22    180.24 o 
  -8   4   7     3561.41     3188.00    125.85 o 
  -7   4   7     3441.80     2965.24    115.33 o 
  -6   4   7      414.53      365.32     37.64 o 
  -5   4   7       15.14       64.10     25.29 o 
  -4   4   7     2216.62     2285.30    113.85 o 
  -3   4   7     7620.06     7513.76    233.77 o 
  -2   4   7     8377.02     8044.58    248.49 o 
  -1   4   7     7134.98     7128.29    224.13 o 
   0   4   7     7120.23     7211.13    227.39 o 
   1   4   7     2211.83     2388.98    113.54 o 
   2   4   7       47.70       39.10     30.85 o 
   3   4   7      414.23      348.51     77.90 o 
   4   4   7     1624.38     1506.86    152.33 o 
  -9   5   7       15.25       19.58     42.34 o 
  -8   5   7     2229.26     2221.95    118.11 o 
  -7   5   7     4667.42     4471.95    160.17 o 
  -6   5   7     4222.65     4092.53    147.43 o 
  -5   5   7     5267.13     5161.71    174.31 o 
  -4   5   7     3873.14     3866.14    136.66 o 
  -3   5   7     1186.07     1167.92     60.23 o 
  -2   5   7       10.58       63.02     25.43 o 
  -1   5   7     1796.95     1949.14    103.70 o 
   0   5   7     3182.18     3212.43    146.41 o 
   1   5   7     3672.56     3700.55    171.95 o 
   2   5   7     5528.44     5339.37    325.43 o 
   3   5   7     5087.78     4972.97    318.80 o 
  -9   6   7     2897.63     2827.21    153.71 o 
  -8   6   7     1092.15     1090.04     85.26 o 
  -7   6   7      442.70      446.66     56.98 o 
  -6   6   7      407.19      404.10     51.23 o 
  -5   6   7     2911.03     2872.61    164.28 o 
  -4   6   7     4482.45     4470.02    156.17 o 
  -3   6   7     6954.32     7115.27    229.67 o 
  -2   6   7     9199.85     9472.48    358.09 o 
  -1   6   7     3590.14     3636.00    165.94 o 
   0   6   7      732.30      827.85     71.64 o 
   1   6   7        0.60       21.74     37.23 o 
   2   6   7      705.67      655.28     64.37 o 
  -8   7   7     1641.69     1709.80     91.91 o 
  -7   7   7     4079.19     3920.24    152.81 o 
  -6   7   7     4424.19     4533.74    218.11 o 
  -5   7   7     2806.07     2913.20    118.97 o 
  -4   7   7      655.08      759.48     87.07 o 
  -3   7   7      185.18      255.11     47.67 o 
  -2   7   7     1451.19     1436.52     94.96 o 
  -1   7   7     2637.25     2622.71    138.14 o 
   0   7   7     5228.33     5329.38    228.46 o 
   1   7   7     6073.21     6185.76    256.08 o 
   2   7   7     2360.17     2266.07    124.38 o 
  -8   8   7       17.70       39.74     39.40 o 
  -7   8   7      421.84      425.61     54.07 o 
  -6   8   7     1563.81     1693.71     91.16 o 
  -5   8   7     4596.65     4721.04    294.70 o 
  -4   8   7     6066.88     6509.90    343.32 o 
  -3   8   7     3284.38     3402.54    164.41 o 
  -2   8   7     2342.60     2553.30    137.58 o 
  -1   8   7      810.28      811.63     96.07 o 
   0   8   7       48.85       35.58     45.60 o 
  -7   9   7     2382.98     2675.59    129.74 o 
  -6   9   7     1180.01     1310.39    102.19 o 
  -5   9   7      100.79      242.31     75.59 o 
  -4   9   7      251.45      199.01     54.55 o 
  -3   9   7     1194.51     1295.52    100.46 o 
  -2   9   7     3347.29     3286.55    169.56 o 
  -1   9   7     5067.03     5421.48    243.38 o 
  -2  -9   8      345.34      423.81    101.27 o 
  -1  -9   8      162.19      138.32     46.51 o 
   0  -9   8     1312.01     1299.37     90.39 o 
   1  -9   8     3240.55     3387.92    240.04 o 
  -4  -8   8     2606.81     2853.03    222.15 o 
  -3  -8   8     4648.25     5440.35    337.84 o 
  -2  -8   8     4322.19     3992.50    355.73 o 
  -1  -8   8     3067.03     3273.87    155.24 o 
   0  -8   8     1960.49     1798.89    102.89 o 
   1  -8   8      415.24      372.17     78.18 o 
   2  -8   8      383.41      343.61     87.13 o 
   3  -8   8     1023.96     1129.21    148.87 o 
  -5  -7   8     3612.89     3687.67    250.71 o 
  -4  -7   8     2081.97     2334.58    188.11 o 
  -3  -7   8       25.12       12.16     30.89 o 
  -2  -7   8      599.75      545.92     59.82 o 
  -1  -7   8     3103.09     3048.32    143.51 o 
   0  -7   8     6230.59     5801.88    234.73 o 
   1  -7   8     5672.25     5432.84    341.01 o 
   2  -7   8     2880.43     2880.73    221.28 o 
   3  -7   8     2136.31     2180.52    198.78 o 
   4  -7   8       21.44       66.36     75.88 o 
  -6  -6   8     1384.35     1408.48    140.21 o 
  -5  -6   8     3987.24     4164.86    266.58 o 
  -3  -6   8     4572.91     4503.78    310.58 o 
  -2  -6   8     4429.17     4171.85    266.00 o 
  -1  -6   8     2183.33     1984.51    103.51 o 
   0  -6   8      133.27      139.23     34.58 o 
   1  -6   8      345.99      382.85     77.61 o 
   2  -6   8     2235.16     2303.14    193.30 o 
   3  -6   8     2636.06     2502.78    208.30 o 
   4  -6   8     1035.34     1118.54    162.72 o 
  -7  -5   8     4615.69     4078.60    261.67 o 
  -6  -5   8     3093.99     2884.19    206.28 o 
  -5  -5   8      585.03      611.30     63.28 o 
  -4  -5   8       37.53       41.36     35.77 o 
  -3  -5   8     1116.28     1047.71     75.89 o 
  -2  -5   8     6619.33     6250.51    249.17 o 
  -1  -5   8     7856.40     7181.81    277.11 o 
   0  -5   8     5095.02     4481.42    185.13 o 
   1  -5   8     5345.69     4995.47    314.76 o 
   2  -5   8      878.89      877.34    115.40 o 
   3  -5   8        4.08      100.40     64.91 o 
   4  -5   8      194.96      102.71     76.17 o 
  -7  -4   8     2009.03     2143.02    164.45 o 
  -6  -4   8     4283.48     4463.94    195.46 o 
  -5  -4   8     5141.63     5240.11    375.92 o 
  -4  -4   8     6965.06     6652.43    264.27 o 
  -3  -4   8     5070.46     4724.73    197.02 o 
  -2  -4   8     1933.78     1796.82     96.30 o 
  -1  -4   8       13.23       24.17     25.30 o 
   0  -4   8     2271.93     2090.22    157.24 o 
   1  -4   8     2493.80     2844.05    428.00 o 
   2  -4   8      827.00      788.20    103.28 o 
   3  -4   8     4592.88     4234.10    292.83 o 
   4  -4   8     4014.23     3783.75    285.04 o 
   5  -4   8      782.80      774.64    139.06 o 
  -8  -3   8     3371.10     3441.58    248.98 o 
  -7  -3   8     2417.07     2563.37    194.16 o 
  -6  -3   8     1561.35     1499.17     94.42 o 
  -5  -3   8       48.42       98.26     37.13 o 
  -4  -3   8     5206.77     4829.18    201.00 o 
  -3  -3   8     7135.91     6658.46    260.52 o 
  -2  -3   8     6385.36     6418.67    375.63 o 
  -1  -3   8     8798.02     9129.20    478.34 o 
   0  -3   8     4035.27     3926.30    175.84 o 
   1  -3   8     1130.52     1176.92     69.18 o 
   2  -3   8       76.72      134.15     55.97 o 
   3  -3   8     1012.34     1138.73    133.00 o 
   4  -3   8     2465.39     2316.41    202.82 o 
   5  -3   8     4625.46     4573.67    334.67 o 
  -8  -2   8     2222.24     2241.38    121.75 o 
  -7  -2   8     3873.11     4029.74    181.14 o 
  -6  -2   8     6810.19     7248.83    285.06 o 
  -5  -2   8     6159.33     6521.09    259.39 o 
  -4  -2   8     3987.79     4077.51    173.03 o 
  -3  -2   8      572.88      689.35     57.70 o 
  -2  -2   8      338.29      390.13     53.81 o 
  -1  -2   8      861.25     1009.31    108.77 o 
   0  -2   8      538.40      550.24     45.67 o 
   1  -2   8     7005.68     7098.72    264.35 o 
   2  -2   8     7077.01     6935.09    410.54 o 
   3  -2   8     2720.51     2672.42    207.44 o 
   4  -2   8      826.40      836.89     78.82 o 
   5  -2   8        1.86       11.99     44.48 o 
  -8  -1   8     2493.96     2649.66    351.98 o 
  -7  -1   8      134.51      165.25     50.34 o 
  -6  -1   8     1779.65     1670.55    146.56 o 
  -5  -1   8     3331.95     3352.59    232.39 o 
  -4  -1   8     6198.51     6200.79    245.48 o 
  -3  -1   8    10073.49    10109.72    372.97 o 
  -2  -1   8     7346.94     7617.92    288.17 o 
  -1  -1   8     3996.15     4122.02    167.88 o 
   0  -1   8     1288.57     1105.98     79.19 o 
   1  -1   8      418.40      496.69     34.24 o 
   2  -1   8     1560.14     1478.86     85.89 o 
   3  -1   8     4793.06     4655.44    323.70 o 
   4  -1   8     5775.92     5832.44    255.33 o 
   5  -1   8     3020.57     3126.71    171.53 o 
  -9   0   8     1706.27     1673.98    106.72 o 
  -8   0   8     4480.84     4329.55    195.48 o 
  -7   0   8     5842.05     5748.45    266.87 o 
  -6   0   8     5514.89     5137.65    216.25 o 
  -5   0   8     3055.06     3114.08    144.02 o 
  -4   0   8      254.67      258.95     38.95 o 
  -3   0   8      100.66      127.23     42.84 o 
  -2   0   8      309.21      392.40     43.46 o 
  -1   0   8     5982.18     5961.15    185.16 o 
   0   0   8     8212.52     8171.63    313.15 o 
   1   0   8     6162.90     6161.57    294.52 o 
   2   0   8     3598.81     3260.31    148.37 o 
   3   0   8      369.32      380.47     51.70 o 
   4   0   8       89.39       96.90     43.13 o 
  -9   1   8      929.44     1067.94    292.11 o 
  -8   1   8       20.91       -3.61     39.27 o 
  -7   1   8      789.92      758.36     70.72 o 
  -6   1   8     4019.16     3980.16    139.05 o 
  -5   1   8     6910.33     6601.96    214.23 o 
  -4   1   8     7105.31     7079.86    219.75 o 
  -3   1   8     6778.90     6853.99    211.72 o 
  -2   1   8     4433.25     4603.67    148.37 o 
  -1   1   8      127.07      152.14     22.35 o 
   0   1   8       68.24       88.30     21.25 o 
   1   1   8     3438.37     3398.00    210.18 o 
   2   1   8     7171.11     6462.48    261.23 o 
   3   1   8     5707.02     5355.08    228.55 o 
   4   1   8     3120.16     3153.94    225.03 o 
  -9   2   8     4214.14     3985.44    189.50 o 
  -8   2   8     4829.00     4471.73    201.68 o 
  -7   2   8     3997.91     3653.84    134.41 o 
  -6   2   8      864.08      829.14     53.85 o 
  -5   2   8       99.82      139.94     26.43 o 
  -4   2   8      126.27      165.23     29.94 o 
  -3   2   8     1965.43     2053.15    111.01 o 
  -2   2   8     7474.78     7475.43    229.85 o 
  -1   2   8     8722.25     8494.78    258.71 o 
   0   2   8     6153.79     6511.69    204.72 o 
   1   2   8     1398.34     1508.69     67.29 o 
   2   2   8      236.52      248.98     59.72 o 
   3   2   8       81.64      115.40     55.10 o 
   4   2   8     1612.89     1471.95    147.43 o 
  -9   3   8      105.78      112.48     71.82 o 
  -8   3   8     1260.33     1309.64     96.53 o 
  -7   3   8     2793.48     2507.92    126.29 o 
  -6   3   8     5317.89     4864.73    209.32 o 
  -5   3   8     8288.18     8007.29    309.95 o 
  -4   3   8     6876.90     6749.71    456.56 o 
  -3   3   8     1633.73     1584.80     86.66 o 
  -2   3   8      455.19      495.90     38.86 o 
  -1   3   8     1842.71     1789.48     75.75 o 
   0   3   8     6681.89     6711.46    213.49 o 
   1   3   8     6036.31     5228.01    626.20 o 
   2   3   8     4166.35     3930.31    248.69 o 
   3   3   8     3402.66     3003.63    213.21 o 
  -9   4   8     3234.00     3107.86    152.28 o 
  -8   4   8     1439.30     1237.26     74.91 o 
  -7   4   8     1096.50      974.21     62.69 o 
  -6   4   8     1308.63     1177.60     66.52 o 
  -5   4   8      174.24      203.27     31.26 o 
  -4   4   8     5212.34     4883.17    164.60 o 
  -3   4   8     7237.67     6864.00    217.47 o 
  -2   4   8     6171.93     6290.63    202.91 o 
  -1   4   8     3202.56     3396.54    123.33 o 
   0   4   8     2408.93     2534.30    123.64 o 
   1   4   8      203.57      249.05     43.04 o 
   2   4   8      524.21      516.42     84.82 o 
   3   4   8     2522.42     2262.75    184.35 o 
  -9   5   8      697.03      652.29     86.26 o 
  -8   5   8     2866.93     2637.89    115.83 o 
  -7   5   8     5991.37     5591.63    194.24 o 
  -6   5   8     5644.56     5302.03    183.16 o 
  -5   5   8     2706.56     2598.54    106.29 o 
  -4   5   8     1571.25     1617.36     75.42 o 
  -3   5   8      140.35      162.37     31.73 o 
  -2   5   8     2798.53     2744.16    108.26 o 
  -1   5   8     3693.23     3732.27    167.44 o 
   0   5   8     4406.58     4460.67    192.05 o 
   1   5   8     5215.08     5261.81    219.14 o 
   2   5   8     3118.64     2890.53    212.34 o 
  -8   6   8     1789.68     1794.39    133.58 o 
  -7   6   8       74.57      102.83     36.41 o 
  -6   6   8     1789.31     1851.76    136.99 o 
  -5   6   8     3633.78     3595.51    137.20 o 
  -4   6   8     5076.16     5041.88    176.05 o 
  -3   6   8     4512.75     4701.52    166.45 o 
  -2   6   8     4080.48     4167.25    185.36 o 
  -1   6   8      959.27     1040.45     83.70 o 
   0   6   8        0.73        3.45     38.43 o 
   1   6   8     1302.61     1327.31    155.79 o 
   2   6   8     3063.87     2703.87    210.03 o 
  -8   7   8     3896.66     3758.68    152.17 o 
  -7   7   8     3246.32     3138.88    159.16 o 
  -6   7   8     2410.73     2433.14    134.41 o 
  -5   7   8      358.12      393.37     49.54 o 
  -4   7   8      361.12      400.48     57.94 o 
  -3   7   8     1687.06     1570.54    103.43 o 
  -2   7   8     3778.69     3806.12    224.46 o 
  -1   7   8     4981.79     5019.81    222.22 o 
   0   7   8     4054.37     3934.53    186.50 o 
   1   7   8     1487.33     1456.84    130.12 o 
  -7   8   8     1126.77     1169.73     83.81 o 
  -6   8   8     3201.02     3429.59    144.07 o 
  -5   8   8     3518.25     3662.26    180.01 o 
  -4   8   8     3232.56     3398.96    168.98 o 
  -3   8   8     1864.51     1979.28    123.71 o 
  -2   8   8      687.23      734.08     82.29 o 
  -1   8   8      136.26      128.96     53.19 o 
  -5   9   8      403.67      373.71     69.36 o 
  -4   9   8     1743.96     1833.09    124.52 o 
  -3   9   8     3068.26     3040.68    166.96 o 
  -3  -8   9     3034.94     3408.98    248.69 o 
  -2  -8   9     3475.33     3602.07    173.16 o 
  -1  -8   9     1798.09     1801.93    107.70 o 
   0  -8   9       85.33      110.44     40.70 o 
   1  -8   9      385.44      335.82     83.09 o 
  -4  -7   9      166.85      145.98     78.47 o 
  -3  -7   9      244.80      225.61     50.22 o 
  -2  -7   9     1746.16     1868.65    110.93 o 
  -1  -7   9     3875.36     3614.95    167.31 o 
   0  -7   9     4155.12     3940.05    176.09 o 
   1  -7   9     3068.17     3087.87    231.38 o 
   2  -7   9     1049.39      983.80    125.79 o 
  -5  -6   9     3468.78     3508.18    170.67 o 
  -4  -6   9     5590.20     5884.13    461.46 o 
  -3  -6   9     3366.98     3451.70    278.26 o 
  -2  -6   9      981.37      896.22     74.42 o 
  -1  -6   9        9.78       11.38     31.62 o 
   0  -6   9      236.13      229.53     50.34 o 
   1  -6   9     2131.51     1931.54    167.91 o 
   2  -6   9     4449.81     3936.65    281.29 o 
   3  -6   9     4309.56     4525.21    330.92 o 
  -6  -5   9      538.59      544.75     67.12 o 
  -5  -5   9       11.16       26.37     39.89 o 
  -4  -5   9      448.18      538.87     63.22 o 
  -3  -5   9     2901.92     2854.22    141.04 o 
  -2  -5   9     4763.37     4489.19    192.77 o 
  -1  -5   9     4684.47     4538.07    191.98 o 
   0  -5   9     3377.42     2711.26    264.70 o 
   1  -5   9     1891.19     1853.65    161.56 o 
   2  -5   9      449.76      400.73     87.42 o 
   3  -5   9      207.96      206.57     83.09 o 
  -7  -4   9     2480.48     2849.86    216.67 o 
  -6  -4   9     5515.39     5650.39    350.82 o 
  -5  -4   9     4460.28     4572.80    200.82 o 
  -4  -4   9     3220.11     3311.65    217.39 o 
  -3  -4   9      867.59      895.01     94.92 o 
  -2  -4   9       26.32       66.07     48.18 o 
  -1  -4   9     1691.39     1730.69    127.38 o 
   0  -4   9     4844.85     5234.05    685.34 o 
   1  -4   9     5970.83     5385.24    341.30 o 
   2  -4   9     5371.73     4964.31    328.61 o 
   3  -4   9     3468.49     3168.08    249.85 o 
   4  -4   9     1012.13     1026.21    157.81 o 
  -7  -3   9      865.23     1115.61     87.45 o 
  -6  -3   9       31.78       68.09     62.03 o 
  -5  -3   9     1325.86     1347.32    129.83 o 
  -4  -3   9     3983.02     4181.52    182.32 o 
  -3  -3   9     5312.56     5525.81    317.50 o 
  -2  -3   9     6559.24     6623.81    259.54 o 
  -1  -3   9     4136.98     4218.72    383.14 o 
   0  -3   9     2261.20     2198.66    204.12 o 
   1  -3   9      221.42      247.83     68.66 o 
   2  -3   9      951.59      960.15    114.83 o 
   3  -3   9     2417.05     2381.32    203.40 o 
   4  -3   9     3141.61     3166.92    260.81 o 
  -8  -2   9     3389.06     3607.95    175.44 o 
  -7  -2   9     4712.15     4984.61    217.13 o 
  -6  -2   9     5019.05     5201.70    220.46 o 
  -5  -2   9     1876.54     1928.46    125.21 o 
  -4  -2   9      552.36      577.28     58.70 o 
  -3  -2   9      175.92      190.18     39.79 o 
  -2  -2   9     1987.39     2081.00    106.08 o 
  -1  -2   9     5578.19     5836.54    230.19 o 
   1  -2   9     6875.02     6105.64    367.84 o 
   2  -2   9     2948.47     2917.94    214.65 o 
   3  -2   9     1022.81     1006.31    122.61 o 
   4  -2   9       10.66        8.37     67.80 o 
  -8  -1   9      285.94      350.59     89.29 o 
  -7  -1   9      260.43      252.83     53.03 o 
  -6  -1   9     1568.70     1605.96    100.27 o 
  -5  -1   9     3600.65     3628.78    165.45 o 
  -4  -1   9     7962.52     8069.44    311.79 o 
  -3  -1   9     5484.19     5381.78    218.20 o 
  -2  -1   9     5346.43     5472.33    219.26 o 
  -1  -1   9     2369.34     2614.29    132.28 o 
   0  -1   9      147.39      142.88     31.78 o 
   1  -1   9     2384.26     2237.94    168.49 o 
   2  -1   9     3002.27     2596.26    192.14 o 
   3  -1   9     3303.64     3102.30    231.67 o 
   4  -1   9     3022.65     3003.05    237.15 o 
  -8   0   9     4496.94     4469.68    296.73 o 
  -7   0   9     2470.60     2392.55    130.04 o 
  -6   0   9     2054.99     2065.72    115.39 o 
  -5   0   9      584.33      607.82     61.75 o 
  -4   0   9      217.96      235.94     41.38 o 
  -3   0   9     4145.05     4351.43    182.87 o 
  -2   0   9    11263.51    11377.07    415.86 o 
  -1   0   9     8927.76     9176.57    340.61 o 
   0   0   9     4998.21     4565.60    283.02 o 
   1   0   9     3462.00     3356.14    249.12 o 
   2   0   9      480.97      502.52     55.56 o 
   3   0   9       12.26       43.46     29.35 o 
   4   0   9      556.14      517.58     96.07 o 
  -9   1   9       63.40      121.93     55.62 o 
  -8   1   9       65.67      118.32     50.78 o 
  -7   1   9     1319.81     1345.62     96.28 o 
  -6   1   9     6288.42     6305.40    259.36 o 
  -5   1   9     5333.51     5833.04    239.20 o 
  -4   1   9     7363.09     7468.25    289.80 o 
  -3   1   9     5071.49     5242.13    211.02 o 
  -2   1   9      252.50      275.38     29.26 o 
  -1   1   9      418.87      430.55     61.70 o 
   0   1   9     1265.23     1306.48     79.07 o 
   1   1   9     3534.94     3673.84    179.26 o 
   2   1   9     4421.47     4287.14    190.30 o 
   3   1   9     4554.90     4204.10    269.18 o 
  -9   2   9     2579.62     2517.11    222.73 o 
  -8   2   9     3136.86     2845.27    168.78 o 
  -7   2   9     1481.29     1431.41    158.97 o 
  -6   2   9       16.96       83.19     41.87 o 
  -5   2   9     1149.53     1196.87     61.57 o 
  -4   2   9     7768.51     7695.18    241.09 o 
  -3   2   9     7640.92     7591.68    235.93 o 
  -2   2   9     5929.27     5947.19    217.52 o 
  -1   2   9     5613.78     5645.76    182.73 o 
   0   2   9     2212.11     2263.79    109.31 o 
   1   2   9      391.88      397.21     39.80 o 
   2   2   9       38.76       36.06     49.62 o 
   3   2   9     1409.63     1275.77    131.27 o 
  -9   3   9      217.67      146.70     93.33 o 
  -8   3   9     3048.10     2817.66    153.31 o 
  -7   3   9     3839.33     3477.60    133.32 o 
  -6   3   9     7067.81     6693.03    219.41 o 
  -5   3   9     6174.85     5853.10    193.29 o 
  -4   3   9     1719.65     1729.56     93.22 o 
  -3   3   9      296.11      329.58     36.13 o 
  -2   3   9      307.92      336.39     44.69 o 
  -1   3   9     3412.46     3487.80    125.81 o 
   0   3   9     4046.43     4415.01    153.02 o 
   1   3   9     5047.14     5069.34    282.74 o 
   2   3   9     4383.94     4041.09    261.39 o 
   3   3   9     2468.41     2316.12    188.11 o 
  -8   4   9      568.64      546.23     90.53 o 
  -7   4   9       43.71       50.08     33.16 o 
  -6   4   9     3194.66     3149.36    151.29 o 
  -5   4   9     5320.47     4973.28    172.07 o 
  -4   4   9     5227.38     5116.94    195.16 o 
  -3   4   9     5747.95     5880.73    194.36 o 
  -2   4   9     4094.33     4155.62    146.35 o 
  -1   4   9     2132.60     2122.08     92.11 o 
   0   4   9      428.01      468.06     57.91 o 
   1   4   9      485.32      508.06     90.30 o 
   2   4   9     1526.05     1525.62    144.83 o 
  -8   5   9     4828.16     4425.88    220.99 o 
  -7   5   9     5068.67     4592.99    169.45 o 
  -6   5   9     2479.80     2320.94    112.86 o 
  -5   5   9     1579.87     1518.89     78.52 o 
  -4   5   9        0.73       -1.57     28.62 o 
  -3   5   9     1154.98     1118.58     66.40 o 
  -2   5   9     1520.32     1548.45     96.58 o 
  -1   5   9     3859.08     3892.65    175.44 o 
   0   5   9     6075.35     6137.07    251.44 o 
   1   5   9     4432.94     4582.20    201.28 o 
  -8   6   9     1265.20     1256.76    135.38 o 
  -7   6   9     2720.10     2628.20    188.41 o 
  -6   6   9     2722.42     2573.54    114.14 o 
  -5   6   9     4214.73     3956.51    150.13 o 
  -4   6   9     4572.90     4421.54    162.20 o 
  -3   6   9     3703.34     3660.89    178.44 o 
  -2   6   9     1700.28     1657.97    107.47 o 
  -1   6   9        4.63       16.30     44.34 o 
   0   6   9      600.40      578.73     71.75 o 
  -7   7   9     2503.81     2593.80    122.03 o 
  -6   7   9      423.42      487.44     58.48 o 
  -5   7   9        1.64       50.39     38.50 o 
  -4   7   9      214.00      209.38     53.34 o 
  -3   7   9     2693.96     2711.02    145.45 o 
  -2   7   9     5864.39     5816.04    298.60 o 
  -1   7   9     4709.16     4695.05    215.64 o 
  -6   8   9     3299.26     3307.43    172.56 o 
  -5   8   9     3584.63     3563.69    179.21 o 
  -4   8   9     2514.36     2819.94    156.69 o 
  -3   8   9      366.00      349.95     74.72 o 
  -2   8   9       10.23       -0.62     51.17 o 
  -3  -7  10     1712.73     1731.10    112.17 o 
  -2  -7  10     3730.29     3558.51    171.75 o 
  -1  -7  10     4345.06     4404.76    197.62 o 
   0  -7  10     2909.06     2652.81    204.26 o 
   1  -7  10     1418.54     1311.83    141.08 o 
  -4  -6  10     3876.39     3846.94    211.76 o 
  -3  -6  10      889.28      892.55     81.07 o 
  -2  -6  10      196.14      151.35     44.08 o 
  -1  -6  10       55.35       77.03     59.14 o 
   0  -6  10     1895.15     1775.17    160.41 o 
   1  -6  10     3368.02     3092.20    236.00 o 
   2  -6  10     3023.76     2919.10    241.48 o 
  -5  -5  10      776.81      871.59     84.10 o 
  -4  -5  10     2924.93     2885.20    211.33 o 
  -3  -5  10     4584.57     4358.45    285.33 o 
  -2  -5  10     4250.20     3805.67    258.50 o 
  -1  -5  10     3182.47     3190.28    215.80 o 
   0  -5  10     1790.70     2037.55    353.27 o 
   1  -5  10      598.31      521.91     97.51 o 
   2  -5  10      409.99      309.28     89.73 o 
  -6  -4  10     4518.41     5325.52    339.28 o 
  -5  -4  10     2033.80     2216.87    181.76 o 
  -4  -4  10     1871.79     1831.61    120.31 o 
  -3  -4  10      310.77      278.57     49.15 o 
  -2  -4  10      957.13      973.85     74.89 o 
  -1  -4  10     3396.64     3758.30    531.43 o 
   0  -4  10     3930.10     4342.99    574.41 o 
   1  -4  10     5588.34     5127.60    334.67 o 
   2  -4  10     3109.12     2793.89    225.61 o 
   3  -4  10     1475.36     1573.51    177.72 o 
  -7  -3  10       20.71       60.28     49.83 o 
  -6  -3  10     1129.85     1153.79    100.83 o 
  -5  -3  10     3270.89     3288.36    159.14 o 
  -4  -3  10     5496.60     5577.55    232.80 o 
  -3  -3  10     5468.04     5753.73    237.83 o 
  -2  -3  10     4470.43     4701.96    200.89 o 
  -1  -3  10     2088.23     2112.55    111.23 o 
   0  -3  10        5.05       39.94     32.71 o 
   1  -3  10      596.42      429.87     84.82 o 
   2  -3  10     1411.75     1353.38    149.16 o 
   3  -3  10     3928.58     3636.61    277.54 o 
  -7  -2  10     3396.05     3555.53    175.42 o 
  -6  -2  10     3792.02     3633.36    175.08 o 
  -5  -2  10     1210.28     1232.59     98.52 o 
  -4  -2  10       59.75       82.63     39.37 o 
  -3  -2  10     1293.07     1400.11     91.10 o 
  -2  -2  10     2865.19     3035.03    151.32 o 
  -1  -2  10     6082.44     6302.92    435.64 o 
   0  -2  10     5012.57     5371.19    548.16 o 
   1  -2  10     4324.08     3769.90    258.21 o 
   2  -2  10     1116.53     1044.68    122.04 o 
   3  -2  10       33.96       56.55     70.97 o 
  -8  -1  10      225.63      256.73     97.51 o 
  -7  -1  10     1578.44     1617.28    145.98 o 
  -6  -1  10     4666.10     4766.24    538.06 o 
  -5  -1  10     5403.30     5464.88    242.20 o 
  -4  -1  10     5698.93     5646.97    234.28 o 
  -3  -1  10     4108.30     4283.14    185.16 o 
  -2  -1  10      775.08      893.85     68.54 o 
  -1  -1  10       15.43       25.73     29.11 o 
   0  -1  10      805.52      878.91     66.17 o 
   1  -1  10     4263.91     3552.37    241.77 o 
   2  -1  10     3738.94     3205.58    232.54 o 
   3  -1  10     3506.68     3151.34    239.75 o 
  -8   0  10     3942.29     3948.80    191.28 o 
  -7   0  10     2403.03     2352.94    141.66 o 
  -6   0  10      547.20      552.75     99.10 o 
  -5   0  10       17.32       47.61     37.29 o 
  -4   0  10     1457.23     1534.05     93.25 o 
  -3   0  10     5076.32     5228.63    216.08 o 
  -2   0  10     6425.25     6597.16    260.08 o 
  -1   0  10     7471.25     7709.06    457.57 o 
   0   0  10     3031.57     3032.43    169.79 o 
   1   0  10      645.25      594.61     89.15 o 
   2   0  10       24.54       95.50     60.59 o 
  -8   1  10     1972.96     2061.11    166.18 o 
  -7   1  10     3297.40     3255.06    192.00 o 
  -6   1  10     5507.06     5621.47    240.81 o 
  -5   1  10     6072.47     6258.58    257.43 o 
  -4   1  10     2452.24     2637.47    130.92 o 
  -3   1  10      214.94      266.45     44.81 o 
  -2   1  10       24.49       18.53     28.93 o 
  -1   1  10     1809.87     1883.80     98.79 o 
   0   1  10     3051.63     2943.62    209.45 o 
   1   1  10     5398.35     4773.03    303.80 o 
  -8   2  10     1721.14     1724.24    128.38 o 
  -7   2  10      191.10      275.87     61.08 o 
  -6   2  10      391.33      439.25     63.33 o 
  -5   2  10     2042.31     2038.75    115.02 o 
  -4   2  10     4654.55     4616.19    199.51 o 
  -3   2  10     7562.15     7721.57    300.23 o 
  -2   2  10     4394.37     4540.03    191.25 o 
  -1   2  10     2048.68     2034.41     86.62 o 
   0   2  10     1203.22     1142.01     63.13 o 
   1   2  10       60.63       50.78     45.87 o 
   2   2  10     1107.63     1037.75    117.13 o 
  -8   3  10     3997.98     3634.34    186.15 o 
  -7   3  10     5861.25     5554.35    246.39 o 
  -6   3  10     3080.49     3142.20    159.70 o 
  -5   3  10      932.73      988.32     80.15 o 
  -4   3  10      566.32      522.79     65.49 o 
  -3   3  10      145.08      164.33     31.78 o 
  -2   3  10     2275.96     2301.52     94.58 o 
  -1   3  10     6286.57     6450.96    256.40 o 
   0   3  10     4550.90     4755.89    198.84 o 
   1   3  10     3185.80     3310.02    229.65 o 
  -8   4  10       31.45      -28.11     55.04 o 
  -7   4  10      131.06       85.07     52.96 o 
  -6   4  10     1876.05     1992.97    124.23 o 
  -5   4  10     5466.13     5731.49    246.71 o 
  -4   4  10     5058.17     5276.35    226.01 o 
  -3   4  10     3702.47     3952.66    144.52 o 
  -2   4  10     3340.75     3460.99    131.79 o 
  -1   4  10      208.33      172.73     45.22 o 
   0   4  10      222.98      263.18     52.26 o 
   1   4  10     1591.86     1497.92    148.87 o 
  -7   5  10     1633.68     1634.62    133.88 o 
  -6   5  10     1422.61     1323.18    115.56 o 
  -5   5  10       94.96      121.88     38.47 o 
  -4   5  10      770.47      840.98     63.55 o 
  -3   5  10     3476.03     3472.07    135.06 o 
  -2   5  10     3501.61     3629.55    202.53 o 
  -1   5  10     3654.16     3761.71    176.13 o 
   0   5  10     4210.53     4512.23    201.69 o 
  -7   6  10     2538.22     2456.90    118.13 o 
  -6   6  10     4058.47     4046.48    159.35 o 
  -5   6  10     4022.95     3999.59    155.64 o 
  -4   6  10     3984.24     3996.99    155.17 o 
  -3   6  10     1088.44     1169.19     92.87 o 
  -2   6  10       94.82      138.09     58.28 o 
  -1   6  10      578.02      558.89     74.55 o 
  -6   7  10        1.16       71.46     45.50 o 
  -5   7  10      814.19      821.44     98.81 o 
  -4   7  10     2406.67     2337.93    135.14 o 
  -3   7  10     3632.26     3714.71    185.21 o 
  -3  -6  11      265.14      334.38     88.28 o 
  -2  -6  11       30.41        9.06     39.35 o 
  -1  -6  11     1199.76     1312.73     97.80 o 
  -4  -5  11     4570.23     4707.92    210.53 o 
  -3  -5  11     3729.03     3565.96    168.56 o 
  -2  -5  11     3191.33     3173.79    224.02 o 
  -1  -5  11     1453.13     1533.24    146.13 o 
   0  -5  11      217.43      237.73     79.92 o 
   1  -5  11      139.32       99.25     68.66 o 
  -5  -4  11     1285.15     1243.55     95.50 o 
  -4  -4  11      375.86      339.45     57.81 o 
  -3  -4  11      462.00      478.85     76.31 o 
  -2  -4  11     2092.46     2204.56    122.57 o 
  -1  -4  11     2996.89     3166.89    315.62 o 
   0  -4  11     3978.63     3397.44    248.69 o 
   1  -4  11     3548.22     3151.63    241.77 o 
  -6  -3  11     2694.47     3112.41    164.83 o 
  -5  -3  11     3557.24     3601.25    175.00 o 
  -4  -3  11     5630.16     5717.16    244.22 o 
  -3  -3  11     3737.28     3494.91    166.18 o 
  -2  -3  11     1444.02     1506.73     95.90 o 
  -1  -3  11       26.25       70.13     38.26 o 
   0  -3  11      878.40      846.19    112.23 o 
   1  -3  11     1951.01     1781.81    169.64 o 
  -6  -2  11     1460.67     1564.07    110.66 o 
  -5  -2  11       15.15       66.41     43.76 o 
  -4  -2  11      775.06      771.46     73.92 o 
  -3  -2  11     2141.64     2099.10    118.10 o 
  -2  -2  11     4566.66     4753.21    445.16 o 
  -1  -2  11     4526.16     4979.44    558.98 o 
   0  -2  11     2380.23     2334.58    189.84 o 
   1  -2  11     1271.62     1067.47    125.79 o 
   2  -2  11      137.79      114.25     71.26 o 
  -7  -1  11     2823.10     2805.09    475.89 o 
  -6  -1  11     5983.03     6087.51    261.81 o 
  -5  -1  11     4330.71     4452.96    203.24 o 
  -4  -1  11     2867.91     3003.91    148.50 o 
  -3  -1  11      737.67      824.29     72.61 o 
  -2  -1  11       21.09       34.68     36.78 o 
  -1  -1  11     1063.78     1182.58    200.08 o 
   0  -1  11     1996.64     1690.35    152.91 o 
   1  -1  11     3238.75     2863.42    219.26 o 
  -7   0  11      255.74      317.64     65.51 o 
  -6   0  11        8.44       85.34     48.13 o 
  -5   0  11      662.09      751.56     77.29 o 
  -4   0  11     3692.33     3703.96    172.49 o 
  -3   0  11     5005.75     5141.54    217.46 o 
  -2   0  11     4790.83     5455.06    441.99 o 
  -1   0  11     3469.13     3623.20    360.78 o 
   0   0  11      905.49      697.32    102.42 o 
   1   0  11        1.15       51.35     62.03 o 
  -7   1  11     3441.23     3421.43    176.24 o 
  -6   1  11     4527.21     4787.83    216.12 o 
  -5   1  11     2273.90     2439.16    132.26 o 
  -4   1  11      352.93      404.79     58.63 o 
  -3   1  11      124.44      120.22     42.22 o 
  -2   1  11      905.02     1032.61     78.55 o 
  -1   1  11     2523.14     2626.21    270.76 o 
   0   1  11     4325.32     3978.20    268.60 o 
   1   1  11     4266.50     3910.98    270.04 o 
  -7   2  11       45.25       50.37    104.58 o 
  -6   2  11     1875.24     2032.60    173.39 o 
  -5   2  11     3678.19     3803.37    180.39 o 
  -4   2  11     5343.58     5526.78    234.40 o 
  -3   2  11     3985.70     4286.20    188.71 o 
  -2   2  11     2006.83     2144.55    116.31 o 
  -1   2  11      722.34      837.34     72.25 o 
   0   2  11       20.44       -4.04     59.14 o 
  -7   3  11     2803.71     3059.09    167.96 o 
  -6   3  11     1045.63      963.70     93.92 o 
  -5   3  11      240.30      256.52     57.94 o 
  -4   3  11       53.20       83.94     43.66 o 
  -3   3  11     1278.71     1314.72     91.48 o 
  -2   3  11     4136.33     4398.69    249.27 o 
  -1   3  11     5377.01     5474.03    228.27 o 
  -7   4  11     1403.73     1533.89    121.56 o 
  -6   4  11     3710.24     3890.17    194.31 o 
  -5   4  11     3581.56     3744.74    183.91 o 
  -4   4  11     3570.78     3815.08    220.13 o 
  -3   4  11     2639.12     2792.37    144.17 o 
  -2   4  11      566.37      470.16     89.44 o 
  -1   4  11      251.55      242.00     54.76 o 
  -6   5  11       84.28      124.29     59.48 o 
  -5   5  11      276.46      312.60     49.14 o 
  -4   5  11     2189.74     2123.36    154.35 o 
  -3   5  11     3933.87     3923.58    179.63 o 
  -2   5  11     4277.62     4473.13    200.90 o 
  -5   6  11     3420.33     3380.84    143.02 o 
  -4   6  11     1090.14     1124.39     94.60 o 
  -3  -4  12     2162.49     2211.55    128.28 o 
  -2  -4  12     3804.12     3694.00    175.97 o 
  -1  -4  12     4681.63     4533.28    316.78 o 
  -4  -3  12     3615.57     3660.14    179.17 o 
  -3  -3  12     2386.22     2485.94    136.05 o 
  -2  -3  12      487.31      436.70     66.21 o 
  -1  -3  12      246.39      228.50     81.65 o 
  -5  -2  12      722.98      764.48     84.05 o 
  -4  -2  12     2907.41     3028.02    157.37 o 
  -3  -2  12     5361.86     5638.58    241.78 o 
  -2  -2  12     4631.32     4802.53    445.31 o 
  -1  -2  12     2705.90     3154.18    508.20 o 
   0  -2  12     1255.62     1139.88    134.44 o 
  -6  -1  12     4606.53     4893.90    227.95 o 
  -5  -1  12     3143.44     3358.60    169.33 o 
  -4  -1  12     1734.02     1915.68    119.45 o 
  -3  -1  12       40.22       31.76     40.82 o 
  -2  -1  12      594.72      663.50     86.26 o 
  -1  -1  12     2181.78     2514.14    344.62 o 
   0  -1  12     4172.58     3642.96    262.25 o 
  -6   0  12     1192.60     1280.05    129.97 o 
  -5   0  12     3613.03     3843.97    185.99 o 
  -4   0  12     4885.50     5156.55    227.28 o 
  -3   0  12     4395.38     4743.73    281.00 o 
  -2   0  12     3566.09     3756.84    366.26 o 
  -1   0  12     2139.97     2445.50    243.64 o 
   0   0  12       28.79       91.74     70.40 o 
  -6   1  12     3558.83     4114.93    199.90 o 
  -5   1  12      813.03      878.96     87.76 o 
  -4   1  12        0.41       81.43     44.77 o 
  -3   1  12      656.72      671.25     73.27 o 
  -2   1  12     3580.48     3960.86    281.58 o 
  -1   1  12     6422.75     6914.56    785.31 o 
  -6   2  12     3902.50     3985.83    197.49 o 
  -5   2  12     4703.64     5201.73    272.78 o 
  -4   2  12     4547.54     5087.69    225.96 o 
  -3   2  12     2908.98     3228.74    159.54 o 
  -2   2  12      633.17      716.70     84.10 o 
  -1   2  12        0.45       23.74     43.97 o 
  -6   3  12      394.60      404.29     72.25 o 
  -5   3  12        6.27       37.90     47.69 o 
  -4   3  12     1930.74     2117.73    126.46 o 
  -3   3  12     5482.01     6198.94    262.40 o 
  -2   3  12     3696.24     3997.44    185.44 o 
  -5   4  12     3734.08     4228.23    206.14 o 
  -4   4  12     2164.59     2503.70    159.11 o 
  -3   4  12      591.42      617.87     78.62 o 
                                                 
